# Supplementary material for: Dynamically actuated soft heliconical architecture via frequency of electric fields
Source: Nat Commun. 2022 May 17;13:2712. doi: 10.1038/s41467-022-30486-2 (PMC9114134; doi:10.1038/s41467-022-30486-2)
Supplement: Supplementary file 7 — Source Data [file 41467_2022_30486_MOESM7_ESM.xlsx]

## Sheet: Figure 2
Figure 2
b												c ( I )							c ( II )			d
Wavelength (nm)	1.0 kHz	11.5 kHz	19.5 kHz	32.0 kHz	44.0 kHz	60.0 kHz	73.5 kHz	99.0 kHz	116.0 kHz			Frequency （kHz）	0.47 V μm-1	Frequency （kHz）	0.52 V μm-1	Frequency （kHz）	0.55 V μm-1		THS (K)	Wavelength (nm)		Frequency （kHz）	Δε	Frequency （kHz）	ΔT (K)
440.226	0.36088	0.29741	0.32556	0.29544	0.34042	0.29159	0.26457	0.22041	0.19846			1	491	1	460.9	1	420.9		298.35	460.2		1	7.92699	1	0
440.818	0.36744	0.29367	0.3249	0.29682	0.34413	0.28669	0.26071	0.22093	0.19321			18	530.9	11.5	482.6	16	453.4		298.75	482.8		2	7.9214	11.5	0.1
441.409	0.3749	0.28932	0.32755	0.30381	0.34208	0.28478	0.2606	0.2196	0.19381			37	582.9	19.5	508.5	35	501.8		299.05	507.4		5.5	7.91288	19.5	0.3
442.001	0.38152	0.28958	0.32683	0.30405	0.34808	0.28797	0.25954	0.22636	0.19449			52.5	627.7	32	533.8	60.5	561.8		299.55	538.8		8.5	7.88087	32	0.4
442.592	0.38126	0.28985	0.31642	0.31055	0.34423	0.28118	0.25735	0.21872	0.19186			70	675.7	44	566.8	81.8	622.4		299.85	563.9		10.5	7.88582	44	0.6
443.184	0.37535	0.28566	0.31198	0.30553	0.35197	0.2848	0.26103	0.21686	0.19304			89	732.1	60	609.6	110	693.5					11.5	7.88582	60	0.75
443.775	0.37769	0.28307	0.30725	0.29953	0.34697	0.28472	0.26078	0.213	0.19305			104.5	762.4	73.5	649	130	751.1					12.5	7.89572	73.5	1
444.366	0.38709	0.28521	0.3096	0.30137	0.35086	0.28197	0.26524	0.21177	0.19875					99	701.3							19.5	7.85224	99	1.2
444.958	0.38363	0.27815	0.3019	0.29513	0.34165	0.27335	0.25092	0.2041	0.19542					116	758.7							22.8	7.84224	116	1.5
445.549	0.39277	0.28182	0.30149	0.2937	0.32767	0.27433	0.24913	0.19977	0.18979													29	7.82362
446.14	0.40124	0.28691	0.30039	0.29123	0.33301	0.27476	0.24837	0.19931	0.18655													33	7.82362
446.731	0.4108	0.28305	0.30164	0.28576	0.32899	0.26729	0.24302	0.19699	0.18214													39	7.80161
447.322	0.42974	0.27808	0.30254	0.28223	0.32608	0.26729	0.24426	0.19744	0.1816													43	7.79614
447.913	0.44399	0.27473	0.29935	0.28306	0.32472	0.26764	0.23908	0.19645	0.18298													49	7.79103
448.505	0.46569	0.27205	0.29908	0.28633	0.32331	0.26737	0.24314	0.19662	0.18417													52.1	7.79061
449.096	0.49086	0.26587	0.29919	0.28137	0.31705	0.26169	0.24095	0.1984	0.18137													55	7.78498
449.687	0.51363	0.26244	0.29069	0.27573	0.31442	0.25301	0.24097	0.19648	0.17662													61	7.78061
450.278	0.54742	0.26165	0.28874	0.27402	0.31382	0.25298	0.24126	0.19149	0.17388													68	7.77598
450.869	0.58907	0.26571	0.29007	0.27154	0.30967	0.25052	0.24139	0.18822	0.1703													75	7.77303
451.459	0.62651	0.26934	0.29038	0.26965	0.3063	0.25176	0.2375	0.1921	0.16736													80	7.77124
452.05	0.66836	0.26269	0.28899	0.26573	0.29719	0.24991	0.22967	0.19067	0.1639													85	7.76828
452.641	0.71413	0.26221	0.28516	0.26486	0.29076	0.25039	0.22841	0.1894	0.16566													89	7.77323
453.232	0.7506	0.25788	0.28348	0.26561	0.28822	0.24778	0.22803	0.18972	0.16658													95	7.77818
453.823	0.79115	0.25506	0.27564	0.26088	0.27933	0.24218	0.22565	0.1836	0.1622													98.1	7.77313
454.414	0.82284	0.2531	0.27127	0.25563	0.27277	0.24024	0.21883	0.1817	0.15911													103	7.76565
455.004	0.85963	0.25311	0.27132	0.25374	0.26277	0.23067	0.21546	0.17757	0.15888													109	7.74955
455.595	0.89302	0.25646	0.27019	0.25116	0.25906	0.22694	0.21457	0.17299	0.15752													114	7.71103
456.186	0.91977	0.25372	0.2708	0.25266	0.25769	0.22742	0.2145	0.17019	0.15569													120	7.71603
456.776	0.93603	0.2564	0.27114	0.25178	0.25514	0.22851	0.21564	0.16776	0.15679													126	7.59245
457.367	0.95055	0.25524	0.26585	0.25137	0.25492	0.23152	0.21525	0.16926	0.15769
457.957	0.9631	0.25201	0.26583	0.24967	0.25435	0.22988	0.21733	0.16693	0.15997
458.548	0.97375	0.24678	0.26819	0.23968	0.25173	0.22806	0.21477	0.16135	0.15396
459.138	0.98407	0.24382	0.26128	0.23691	0.24067	0.2201	0.2106	0.15977	0.15064
459.729	0.98895	0.24046	0.26257	0.24026	0.23897	0.21621	0.20695	0.16171	0.14668
460.319	0.99765	0.23438	0.25906	0.23857	0.23808	0.21356	0.2013	0.15684	0.14206
460.91	1	0.23193	0.25491	0.23502	0.23672	0.21103	0.19996	0.15296	0.13854
461.5	0.99668	0.22542	0.25565	0.23466	0.23827	0.20681	0.19839	0.15059	0.13682
462.09	0.9944	0.22293	0.2547	0.23408	0.2327	0.20413	0.1992	0.14963	0.13535
462.68	0.99105	0.22139	0.25164	0.2322	0.2324	0.20559	0.19972	0.15102	0.13472
463.271	0.97585	0.21727	0.2445	0.22767	0.23054	0.20159	0.1993	0.14641	0.13366
463.861	0.96212	0.21591	0.24618	0.224	0.22876	0.1959	0.19886	0.14527	0.13153
464.451	0.94883	0.21517	0.24246	0.21807	0.2234	0.19097	0.19647	0.14219	0.12815
465.041	0.9286	0.21259	0.23833	0.21649	0.22428	0.19062	0.19426	0.13601	0.12556
465.631	0.91317	0.21277	0.23758	0.2197	0.22284	0.19188	0.19275	0.13765	0.12709
466.221	0.88967	0.2087	0.23433	0.21988	0.21699	0.19059	0.19058	0.13811	0.1269
466.811	0.86573	0.21273	0.2307	0.22177	0.2189	0.19224	0.19134	0.13773	0.12647
467.401	0.8389	0.21851	0.22957	0.22111	0.21866	0.19162	0.19136	0.1345	0.12622
467.991	0.80378	0.22273	0.22482	0.21471	0.22036	0.19064	0.18966	0.13397	0.12652
468.581	0.76577	0.23005	0.2249	0.21095	0.22131	0.18797	0.18785	0.13372	0.12451
469.171	0.73173	0.24422	0.21999	0.20589	0.22037	0.18422	0.18452	0.13172	0.12198
469.761	0.69601	0.26275	0.22181	0.20213	0.22316	0.18292	0.18272	0.13334	0.1228
470.351	0.66515	0.28565	0.2182	0.19899	0.22045	0.17733	0.18379	0.13003	0.12299
470.941	0.63359	0.31796	0.21629	0.19946	0.22041	0.17984	0.18207	0.13049	0.12193
471.53	0.60756	0.35285	0.21664	0.20107	0.222	0.17979	0.18004	0.12956	0.12007
472.12	0.58373	0.39935	0.21249	0.19945	0.22075	0.18125	0.17883	0.1275	0.11969
472.71	0.56297	0.44301	0.21095	0.19781	0.21963	0.18002	0.17552	0.1258	0.1188
473.3	0.54461	0.49861	0.2115	0.19744	0.21938	0.1805	0.17302	0.12512	0.11849
473.889	0.52371	0.55315	0.20831	0.19409	0.21734	0.17718	0.17214	0.12518	0.11746
474.479	0.50216	0.60838	0.20201	0.19367	0.21379	0.17418	0.17087	0.12383	0.1187
475.068	0.48363	0.67026	0.20298	0.19465	0.21787	0.17421	0.16984	0.12225	0.12258
475.658	0.46557	0.72518	0.19545	0.18672	0.21633	0.17333	0.17011	0.12109	0.12265
476.247	0.4455	0.77656	0.19546	0.18457	0.21504	0.17325	0.16941	0.12228	0.12233
476.837	0.42809	0.82375	0.19361	0.18126	0.21363	0.17333	0.16776	0.12053	0.12113
477.426	0.4137	0.86744	0.19247	0.18165	0.21435	0.17516	0.16572	0.12052	0.12298
478.016	0.39862	0.89962	0.18858	0.18028	0.21258	0.17381	0.16366	0.11988	0.12216
478.605	0.38294	0.92552	0.18544	0.18042	0.21144	0.17247	0.16051	0.11961	0.12117
479.194	0.37492	0.9473	0.18508	0.18003	0.2102	0.17393	0.15957	0.11873	0.11965
479.784	0.36271	0.96188	0.18402	0.17954	0.21008	0.17477	0.15821	0.11836	0.11946
480.373	0.34933	0.97475	0.17949	0.17909	0.20982	0.17474	0.15811	0.1186	0.1206
480.962	0.33791	0.98704	0.17853	0.1777	0.20907	0.17529	0.15667	0.11844	0.12216
481.551	0.32898	0.99419	0.17745	0.17465	0.20674	0.17541	0.15452	0.1162	0.12121
482.14	0.32001	1	0.17881	0.17451	0.20696	0.17531	0.15541	0.11497	0.12031
482.729	0.31306	0.99723	0.182	0.17414	0.20728	0.1746	0.15579	0.11456	0.12056
483.318	0.30246	0.99484	0.18232	0.1724	0.20568	0.17359	0.15372	0.1126	0.11983
483.908	0.29675	0.99406	0.18176	0.17399	0.2043	0.17211	0.15235	0.1106	0.11725
484.497	0.29094	0.98909	0.18109	0.17383	0.20274	0.1737	0.15211	0.10985	0.11686
485.085	0.28598	0.98292	0.18336	0.17529	0.20216	0.17499	0.1535	0.1098	0.11768
485.674	0.27817	0.97082	0.18292	0.17506	0.19886	0.17474	0.1539	0.10845	0.11517
486.263	0.27188	0.95439	0.18471	0.17314	0.19824	0.1747	0.15156	0.10945	0.11488
486.852	0.26409	0.92877	0.18434	0.16889	0.19693	0.17379	0.15054	0.10743	0.11472
487.441	0.25589	0.90206	0.18608	0.16834	0.19643	0.1715	0.15303	0.10616	0.11569
488.03	0.24859	0.86717	0.18928	0.16662	0.19367	0.16892	0.15132	0.10539	0.1128
488.619	0.24394	0.83151	0.19282	0.16518	0.19373	0.16662	0.15068	0.10582	0.1119
489.207	0.23702	0.78782	0.19466	0.16194	0.19212	0.16528	0.14972	0.10104	0.10885
489.796	0.23388	0.74372	0.20033	0.16415	0.19331	0.16669	0.14746	0.09964	0.10815
490.385	0.23202	0.70019	0.20661	0.16324	0.19142	0.168	0.14633	0.09985	0.10865
490.973	0.22662	0.64785	0.21642	0.16269	0.189	0.16837	0.14634	0.098	0.10565
491.562	0.22356	0.59967	0.22549	0.16326	0.18666	0.1676	0.14513	0.09552	0.10529
492.15	0.21715	0.55358	0.23719	0.16367	0.18282	0.16626	0.14444	0.09469	0.10682
492.739	0.21271	0.51081	0.24898	0.16314	0.18149	0.16581	0.1458	0.09606	0.10686
493.327	0.20896	0.46949	0.26407	0.1598	0.17931	0.16197	0.14407	0.0947	0.10532
493.916	0.20662	0.43647	0.28507	0.1582	0.17889	0.16363	0.14476	0.09296	0.10608
494.504	0.20322	0.4066	0.3088	0.15746	0.17749	0.16273	0.14391	0.09092	0.10514
495.093	0.202	0.38245	0.33518	0.15712	0.17681	0.16102	0.1438	0.09095	0.1042
495.681	0.20021	0.36143	0.36703	0.15663	0.17698	0.16132	0.14337	0.08923	0.10264
496.269	0.19871	0.34326	0.40443	0.15763	0.17817	0.16133	0.14469	0.08972	0.10161
496.858	0.1949	0.32399	0.44129	0.15762	0.17565	0.16004	0.14579	0.08908	0.10117
497.446	0.19209	0.30829	0.48331	0.15679	0.17658	0.15955	0.14613	0.08949	0.10237
498.034	0.18982	0.29472	0.52395	0.15312	0.1765	0.15963	0.14452	0.08814	0.10212
498.622	0.18306	0.28312	0.56564	0.15044	0.17225	0.15782	0.14259	0.08608	0.09998
499.21	0.18209	0.26997	0.61219	0.14815	0.16858	0.15611	0.1423	0.08529	0.09983
499.798	0.17758	0.2558	0.65769	0.14778	0.16653	0.15402	0.14099	0.08473	0.09935
500.386	0.17526	0.24629	0.70157	0.14694	0.16809	0.15179	0.13846	0.08253	0.09708
500.974	0.17397	0.23488	0.74302	0.14705	0.16814	0.15099	0.13726	0.08179	0.09597
501.562	0.17282	0.22374	0.78336	0.14826	0.168	0.15078	0.13628	0.08224	0.09535
502.15	0.17227	0.21391	0.82233	0.15187	0.16979	0.15018	0.13803	0.08228	0.09433
502.738	0.16982	0.20605	0.85645	0.1536	0.17077	0.14957	0.13902	0.08206	0.09362
503.326	0.16591	0.19702	0.88728	0.15439	0.16978	0.14937	0.13643	0.0822	0.09357
503.914	0.16528	0.19274	0.91299	0.1547	0.16946	0.14953	0.13698	0.08329	0.09703
504.502	0.16302	0.18719	0.93638	0.15508	0.1673	0.1487	0.13767	0.08246	0.09887
505.09	0.16168	0.18357	0.95543	0.15485	0.16438	0.14773	0.1368	0.0832	0.09933
505.677	0.15941	0.17681	0.97277	0.15439	0.16209	0.14363	0.13471	0.08059	0.09824
506.265	0.1577	0.17214	0.9855	0.15512	0.16232	0.1422	0.13381	0.07984	0.09541
506.853	0.15773	0.16902	0.99325	0.15796	0.16087	0.1398	0.13221	0.0784	0.09471
507.44	0.1536	0.16607	0.99818	0.15952	0.16035	0.14056	0.13127	0.07903	0.09316
508.028	0.15476	0.16274	1	0.16063	0.16018	0.14042	0.13052	0.07802	0.09051
508.616	0.15306	0.15989	0.99925	0.16337	0.16008	0.14011	0.12924	0.077	0.09054
509.203	0.15239	0.15691	0.99514	0.16622	0.16076	0.14132	0.13045	0.07824	0.09065
509.791	0.15081	0.15329	0.98518	0.16808	0.15956	0.13969	0.12893	0.0789	0.09075
510.378	0.14987	0.15018	0.97247	0.16873	0.15876	0.13893	0.12894	0.07924	0.09219
510.966	0.14355	0.14646	0.95235	0.172	0.15589	0.1373	0.12614	0.07954	0.09194
511.553	0.14069	0.14243	0.92657	0.17221	0.15347	0.13451	0.12519	0.07878	0.09234
512.14	0.13902	0.13935	0.89874	0.17523	0.15059	0.13196	0.12305	0.0763	0.09206
512.728	0.14115	0.13815	0.87014	0.17886	0.14995	0.13273	0.12153	0.07551	0.09114
513.315	0.14019	0.13616	0.83404	0.183	0.14798	0.13171	0.12167	0.07482	0.08926
513.902	0.14036	0.13501	0.79655	0.1903	0.148	0.1302	0.1206	0.07491	0.08863
514.489	0.1404	0.1338	0.75613	0.19614	0.151	0.12914	0.12008	0.07372	0.08939
515.077	0.14025	0.13375	0.71472	0.20519	0.15401	0.12986	0.12054	0.07577	0.0896
515.664	0.1407	0.13334	0.67407	0.21231	0.1542	0.13221	0.12419	0.07548	0.09051
516.251	0.13943	0.13153	0.6329	0.21954	0.1511	0.13191	0.12502	0.07604	0.0915
516.838	0.13672	0.12724	0.59416	0.22839	0.14867	0.13036	0.1249	0.076	0.09187
517.425	0.13484	0.12662	0.55616	0.23586	0.14593	0.12889	0.12267	0.07396	0.09215
518.012	0.13435	0.1246	0.51972	0.24576	0.14222	0.12805	0.12092	0.07301	0.09268
518.599	0.13424	0.12447	0.48557	0.25859	0.13999	0.12766	0.11891	0.07243	0.09238
519.186	0.13632	0.12386	0.45381	0.27255	0.13996	0.12659	0.11807	0.07058	0.09139
519.773	0.13542	0.12258	0.42312	0.29015	0.1389	0.12593	0.11579	0.0681	0.08802
520.36	0.13623	0.12155	0.39639	0.31081	0.13834	0.12534	0.11472	0.06731	0.08618
520.946	0.13517	0.12022	0.37269	0.33384	0.14044	0.12418	0.11451	0.06691	0.08523
521.533	0.13498	0.12102	0.35212	0.36079	0.14081	0.12664	0.11571	0.06937	0.08538
522.12	0.13465	0.11995	0.33196	0.38878	0.14116	0.1264	0.11514	0.07013	0.08653
522.707	0.13656	0.11875	0.31562	0.41981	0.14376	0.12888	0.11741	0.0726	0.08708
523.293	0.13626	0.11753	0.29934	0.45153	0.14472	0.12771	0.11738	0.07168	0.08799
523.88	0.13551	0.11534	0.28217	0.48751	0.1454	0.12491	0.1168	0.07114	0.08926
524.467	0.13518	0.11352	0.26638	0.526	0.14383	0.12266	0.11532	0.07046	0.08877
525.053	0.13439	0.11384	0.2525	0.57041	0.14181	0.12104	0.11241	0.06926	0.08743
525.64	0.13401	0.11251	0.23928	0.6163	0.14104	0.1188	0.11149	0.06838	0.08596
526.226	0.13458	0.11146	0.22745	0.66352	0.14046	0.11802	0.10979	0.06524	0.08382
526.813	0.13799	0.11366	0.21803	0.71213	0.14139	0.11919	0.11084	0.0638	0.08308
527.399	0.14007	0.11378	0.20906	0.75902	0.14318	0.11969	0.11023	0.0626	0.08261
527.986	0.14048	0.1151	0.19905	0.80292	0.14488	0.12241	0.11055	0.06422	0.08321
528.572	0.14051	0.1163	0.18944	0.84278	0.14711	0.12023	0.11106	0.06477	0.08286
529.158	0.13783	0.11539	0.17963	0.87944	0.148	0.11986	0.11001	0.06446	0.08191
529.745	0.13609	0.11463	0.17265	0.90804	0.14815	0.1186	0.10896	0.06447	0.08197
530.331	0.13632	0.11294	0.16522	0.93457	0.14734	0.11817	0.10863	0.06501	0.08189
530.917	0.13389	0.11171	0.15686	0.95592	0.14684	0.11578	0.10646	0.06291	0.07988
531.503	0.13541	0.11277	0.15176	0.97401	0.14827	0.11404	0.10318	0.0631	0.08026
532.089	0.13418	0.1112	0.146	0.98583	0.14905	0.11258	0.10117	0.06129	0.07888
532.675	0.13377	0.11212	0.13937	0.99355	0.15073	0.11055	0.09857	0.05893	0.07795
533.262	0.1369	0.11146	0.1343	1	0.15343	0.11027	0.09814	0.05837	0.07727
533.848	0.13774	0.11131	0.13005	1	0.15635	0.10974	0.0968	0.05697	0.07587
534.434	0.13927	0.11135	0.12728	0.99708	0.1597	0.11036	0.09612	0.05597	0.07528
535.02	0.13859	0.11044	0.12458	0.98979	0.16248	0.11016	0.09681	0.0569	0.07508
535.606	0.13877	0.11072	0.12279	0.97822	0.16567	0.11076	0.09695	0.05718	0.07598
536.191	0.13708	0.10823	0.12	0.96226	0.16767	0.11143	0.09781	0.0574	0.07475
536.777	0.13694	0.10755	0.11791	0.94109	0.1676	0.11054	0.09627	0.05683	0.075
537.363	0.13799	0.10519	0.11505	0.91601	0.16964	0.10881	0.09672	0.05552	0.07448
537.949	0.13721	0.10425	0.11242	0.88726	0.17075	0.10688	0.09583	0.05416	0.0737
538.535	0.13486	0.1041	0.10946	0.85428	0.16925	0.10444	0.09294	0.05145	0.07197
539.12	0.13417	0.10403	0.10907	0.82157	0.17126	0.10344	0.09121	0.05095	0.07157
539.706	0.13553	0.1047	0.10892	0.7854	0.17328	0.10252	0.08881	0.0496	0.07069
540.292	0.13661	0.10553	0.10772	0.7441	0.17806	0.10149	0.08673	0.04737	0.06977
540.877	0.13785	0.10543	0.10657	0.69985	0.18541	0.1011	0.08661	0.04479	0.06933
541.463	0.13735	0.10768	0.1056	0.65536	0.18984	0.10189	0.08641	0.04458	0.06956
542.048	0.13836	0.1091	0.10482	0.60925	0.19594	0.10144	0.08666	0.04548	0.07035
542.634	0.13656	0.1088	0.10348	0.56061	0.20262	0.10036	0.08588	0.04593	0.07035
543.219	0.1363	0.10916	0.10299	0.51496	0.20743	0.0993	0.08621	0.04686	0.0699
543.805	0.13518	0.10678	0.10088	0.4692	0.21215	0.09701	0.0849	0.04593	0.06955
544.39	0.13385	0.10569	0.1004	0.4288	0.21635	0.09775	0.08301	0.04565	0.06917
544.976	0.13458	0.10556	0.10069	0.38941	0.22146	0.09752	0.08167	0.04523	0.06934
545.561	0.13535	0.10567	0.09802	0.35395	0.22709	0.09763	0.08097	0.04491	0.06962
546.146	0.1349	0.10533	0.09728	0.32121	0.23301	0.09666	0.07968	0.04425	0.06815
546.731	0.1354	0.10537	0.09763	0.29128	0.24027	0.09709	0.07838	0.04311	0.06838
547.317	0.13546	0.10385	0.09643	0.26384	0.24904	0.0959	0.07819	0.04195	0.06706
547.902	0.13698	0.10403	0.09738	0.24219	0.25883	0.09623	0.07658	0.04076	0.06685
548.487	0.13977	0.10664	0.09737	0.22233	0.26927	0.09733	0.07757	0.04111	0.0659
549.072	0.14046	0.10842	0.09898	0.20579	0.28057	0.09948	0.07765	0.04139	0.06501
549.657	0.14095	0.11006	0.0988	0.18998	0.29324	0.10003	0.07848	0.04105	0.06459
550.242	0.14118	0.10996	0.09924	0.1755	0.30594	0.09982	0.07868	0.04056	0.06461
550.827	0.14282	0.11029	0.10003	0.16499	0.31916	0.10158	0.07953	0.04071	0.0643
551.412	0.14109	0.10957	0.10144	0.15347	0.33412	0.1006	0.07824	0.03923	0.06358
551.997	0.14139	0.11077	0.10339	0.14612	0.35413	0.10068	0.07751	0.039	0.06415
552.582	0.14086	0.11179	0.10382	0.13814	0.37531	0.10071	0.07745	0.03796	0.06362
553.167	0.13957	0.11268	0.10366	0.13234	0.39635	0.10093	0.07562	0.0365	0.06308
553.751	0.13939	0.11413	0.10404	0.12706	0.42026	0.10155	0.07506	0.03689	0.06301
554.336	0.14071	0.11487	0.10427	0.12302	0.44974	0.10168	0.07363	0.03572	0.06214
554.921	0.14161	0.11484	0.10293	0.11838	0.48045	0.10142	0.07339	0.03481	0.0608
555.506	0.1424	0.11505	0.10405	0.11562	0.51263	0.10326	0.07326	0.03424	0.06071
556.09	0.14196	0.11562	0.10603	0.11332	0.54704	0.1049	0.07443	0.03452	0.05955
556.675	0.14309	0.11582	0.10737	0.11093	0.58263	0.10692	0.07493	0.03491	0.05981
557.26	0.14429	0.11706	0.10808	0.10834	0.62106	0.10771	0.07479	0.03452	0.05886
557.844	0.14448	0.11691	0.10918	0.10686	0.65902	0.1091	0.07502	0.03383	0.05784
558.429	0.14558	0.11716	0.10919	0.1056	0.69676	0.11018	0.0751	0.03372	0.05765
559.013	0.14663	0.11797	0.10963	0.10408	0.73331	0.1116	0.07396	0.03316	0.0575
559.598	0.1484	0.11827	0.11127	0.10233	0.76966	0.11317	0.07417	0.03234	0.05674
560.182	0.1497	0.11923	0.11147	0.1	0.80511	0.11354	0.07539	0.03136	0.05707
560.766	0.15074	0.11945	0.11229	0.09887	0.83954	0.11502	0.07599	0.03009	0.05711
561.351	0.1501	0.12004	0.11411	0.09864	0.86824	0.11653	0.07576	0.02944	0.05645
561.935	0.15054	0.1212	0.11348	0.09754	0.89674	0.11742	0.07575	0.02882	0.05633
562.519	0.15076	0.12191	0.11327	0.09692	0.92224	0.11794	0.07574	0.02877	0.05517
563.103	0.15155	0.12267	0.11368	0.09735	0.94106	0.11827	0.07511	0.02815	0.05477
563.688	0.1517	0.12382	0.11438	0.09674	0.95793	0.12038	0.07601	0.02866	0.05432
564.272	0.15116	0.12424	0.1158	0.09612	0.97228	0.12217	0.07582	0.0278	0.05416
564.856	0.15092	0.12501	0.11505	0.09469	0.98287	0.12312	0.07551	0.0272	0.05381
565.44	0.15196	0.12505	0.11679	0.09665	0.99063	0.1248	0.07585	0.02757	0.05418
566.024	0.15253	0.12702	0.11727	0.09702	0.99632	0.12624	0.07593	0.02793	0.05427
566.608	0.15216	0.12865	0.11774	0.09751	1	0.12682	0.07541	0.02828	0.05444
567.192	0.15333	0.12852	0.11726	0.09774	0.99932	0.128	0.07553	0.02924	0.05446
567.776	0.15283	0.12788	0.11677	0.09813	0.99431	0.12934	0.07449	0.02893	0.05417
568.36	0.15291	0.1273	0.11789	0.09884	0.9861	0.13068	0.07512	0.02971	0.05454
568.944	0.15352	0.1277	0.11873	0.09884	0.97537	0.13202	0.07633	0.0302	0.05476
569.528	0.15306	0.12609	0.11841	0.09904	0.9596	0.13285	0.07684	0.0297	0.05371
570.111	0.1541	0.12666	0.11912	0.10037	0.93979	0.13459	0.07804	0.02988	0.05442
570.695	0.15411	0.12798	0.11983	0.10098	0.91496	0.13613	0.07785	0.02938	0.05448
571.279	0.1537	0.12882	0.11955	0.10112	0.88795	0.13722	0.078	0.02943	0.05376
571.862	0.15525	0.12921	0.11976	0.1028	0.85778	0.13912	0.0773	0.02939	0.05397
572.446	0.15521	0.13031	0.11996	0.10338	0.82413	0.13997	0.07725	0.0294	0.05262
573.03	0.15612	0.12952	0.1208	0.10472	0.79054	0.14179	0.07741	0.02945	0.05242
573.613	0.15673	0.1302	0.12155	0.1045	0.75496	0.1438	0.07747	0.02911	0.05268
574.197	0.15678	0.13049	0.12303	0.10483	0.71836	0.14557	0.07699	0.02813	0.05265
574.78	0.15654	0.13126	0.12427	0.10686	0.6837	0.14936	0.07846	0.0284	0.05282
575.364	0.15688	0.13164	0.12519	0.10759	0.64953	0.15149	0.07865	0.02849	0.05233
575.947	0.15573	0.13082	0.12591	0.10831	0.61568	0.15537	0.07845	0.02894	0.05213
576.531	0.15486	0.13049	0.12629	0.1094	0.58333	0.15785	0.07912	0.02909	0.05131
577.114	0.15478	0.12987	0.12577	0.10904	0.55327	0.16092	0.07985	0.02891	0.05105
577.697	0.15516	0.13035	0.1269	0.11032	0.52311	0.16554	0.07989	0.02877	0.05122
578.28	0.15404	0.12952	0.12684	0.11126	0.49233	0.1692	0.07988	0.02813	0.05128
578.864	0.15226	0.12929	0.12644	0.11073	0.46717	0.17375	0.08042	0.02837	0.05157
579.447	0.15266	0.12817	0.12622	0.1108	0.44193	0.17705	0.08102	0.02802	0.051
580.03	0.15217	0.12719	0.12686	0.11186	0.41939	0.18158	0.08156	0.02823	0.05147
580.613	0.15189	0.12723	0.12787	0.11268	0.39726	0.18713	0.08091	0.02741	0.05147
581.196	0.14987	0.12736	0.12745	0.11294	0.37649	0.19304	0.08162	0.02661	0.05076
581.779	0.14991	0.12699	0.12818	0.11394	0.35726	0.19981	0.08237	0.02671	0.0506
582.362	0.15007	0.12664	0.12905	0.1135	0.33886	0.20745	0.08291	0.0261	0.05002
582.945	0.14954	0.12803	0.13041	0.11406	0.32316	0.21562	0.08424	0.02639	0.04981
583.528	0.15052	0.12968	0.13036	0.11422	0.30863	0.22287	0.08573	0.02608	0.0498
584.111	0.15145	0.13021	0.13024	0.11523	0.2947	0.23151	0.08647	0.02708	0.04979
584.694	0.15101	0.13015	0.13122	0.11541	0.28384	0.24062	0.08739	0.02672	0.04968
585.277	0.15092	0.12996	0.13183	0.1158	0.27479	0.25107	0.08698	0.02723	0.04988
585.86	0.14959	0.12909	0.13259	0.11578	0.26659	0.26166	0.08825	0.02756	0.05082
586.442	0.14933	0.12804	0.13227	0.11587	0.26071	0.27332	0.08968	0.02802	0.05067
587.025	0.14804	0.12798	0.13208	0.11627	0.25531	0.2857	0.09159	0.02844	0.05052
587.608	0.1467	0.12732	0.13136	0.11521	0.25036	0.29878	0.09193	0.02854	0.05046
588.19	0.14489	0.12713	0.13143	0.11578	0.24695	0.31363	0.0923	0.02838	0.05081
588.773	0.14396	0.12804	0.13172	0.11552	0.24293	0.33179	0.0924	0.02736	0.04996
589.355	0.14356	0.12771	0.13151	0.11693	0.23944	0.35155	0.0923	0.02764	0.0491
589.938	0.14356	0.12725	0.1321	0.11837	0.23701	0.37356	0.09388	0.02768	0.04916
590.52	0.14337	0.1276	0.13227	0.11852	0.23385	0.39843	0.09519	0.02746	0.04891
591.103	0.14213	0.12764	0.13338	0.11958	0.22929	0.42555	0.09591	0.02709	0.04891
591.685	0.1434	0.12781	0.13386	0.12024	0.22458	0.45398	0.09638	0.02687	0.04832
592.268	0.144	0.12993	0.13518	0.12065	0.21941	0.48567	0.09758	0.02712	0.04825
592.85	0.14282	0.13002	0.13639	0.12201	0.21468	0.5176	0.09822	0.0273	0.04842
593.432	0.14185	0.12901	0.1369	0.12213	0.21099	0.54845	0.10039	0.02782	0.04873
594.015	0.14266	0.12927	0.13723	0.12277	0.20767	0.58064	0.10186	0.02851	0.04907
594.597	0.14265	0.1291	0.13701	0.1235	0.20422	0.61113	0.10227	0.02824	0.04928
595.179	0.14147	0.12873	0.13621	0.12448	0.20088	0.64144	0.10196	0.02894	0.04973
595.761	0.13984	0.12653	0.13507	0.12443	0.19678	0.66969	0.10248	0.02866	0.04933
596.343	0.13853	0.12539	0.13468	0.12445	0.19373	0.69788	0.10358	0.02971	0.04914
596.925	0.13772	0.12455	0.13466	0.12373	0.19194	0.72516	0.10289	0.02968	0.04809
597.507	0.13649	0.1241	0.13328	0.12369	0.18866	0.75422	0.10284	0.02937	0.04733
598.089	0.13561	0.12403	0.13208	0.12484	0.18688	0.78156	0.10336	0.02906	0.04704
598.671	0.13576	0.12371	0.13186	0.12503	0.1835	0.80872	0.10332	0.02877	0.04612
599.253	0.13615	0.12278	0.13268	0.126	0.18244	0.8362	0.10496	0.02839	0.04596
599.835	0.13602	0.12288	0.13291	0.12607	0.18021	0.86288	0.10554	0.02718	0.04489
600.417	0.13567	0.1227	0.13265	0.12675	0.17759	0.88717	0.10601	0.0268	0.04473
600.999	0.13611	0.12325	0.13325	0.12756	0.1754	0.91097	0.10769	0.02674	0.04498
601.581	0.1349	0.12328	0.13242	0.12752	0.1732	0.93178	0.10836	0.02666	0.04372
602.162	0.13385	0.12263	0.13319	0.12748	0.17014	0.95209	0.10893	0.02609	0.04337
602.744	0.13237	0.1211	0.13225	0.12765	0.16794	0.96953	0.10933	0.02585	0.04358
603.326	0.13009	0.12025	0.13173	0.12778	0.16582	0.98363	0.11084	0.02556	0.04384
603.907	0.12858	0.11821	0.13077	0.12735	0.16379	0.99438	0.11135	0.02577	0.04431
604.489	0.12684	0.1145	0.12911	0.12555	0.16023	0.99927	0.11126	0.02564	0.04457
605.07	0.12424	0.11343	0.12763	0.12453	0.15744	1	0.11107	0.02498	0.04464
605.652	0.12267	0.1118	0.12669	0.12252	0.15538	0.99624	0.11044	0.02435	0.04387
606.233	0.12075	0.10926	0.12411	0.12121	0.15365	0.98645	0.10934	0.02326	0.04292
606.815	0.11892	0.10879	0.12223	0.11992	0.15382	0.97192	0.1092	0.02304	0.04231
607.396	0.11637	0.10785	0.12079	0.11992	0.15274	0.95341	0.10932	0.02173	0.04165
607.978	0.11541	0.10533	0.11923	0.11908	0.15267	0.92966	0.10889	0.02083	0.04137
608.559	0.11558	0.1054	0.11903	0.11965	0.15304	0.90566	0.11067	0.02058	0.04053
609.14	0.11418	0.10485	0.11915	0.12092	0.15387	0.87748	0.11096	0.01951	0.03932
609.721	0.11205	0.10535	0.12011	0.12165	0.15387	0.84827	0.11274	0.01984	0.03893
610.303	0.1105	0.10492	0.12054	0.12226	0.15407	0.81751	0.11507	0.02001	0.0383
610.884	0.10919	0.1047	0.12134	0.12159	0.15262	0.78716	0.11763	0.01982	0.0383
611.465	0.10844	0.10523	0.12044	0.12093	0.15267	0.75553	0.11976	0.01931	0.03849
612.046	0.10763	0.10432	0.11962	0.12046	0.15189	0.72395	0.12115	0.01926	0.03916
612.627	0.10613	0.10253	0.11832	0.11977	0.15109	0.69241	0.12299	0.01891	0.03946
613.208	0.10468	0.09972	0.11788	0.11742	0.14935	0.65851	0.12385	0.01842	0.03916
613.789	0.1018	0.09672	0.11663	0.11595	0.14856	0.6255	0.12492	0.01756	0.03905
614.37	0.09944	0.09482	0.11442	0.11436	0.14738	0.59337	0.12541	0.01604	0.03884
614.951	0.09585	0.09259	0.11219	0.11302	0.14543	0.56078	0.1253	0.01534	0.03824
615.532	0.0932	0.09056	0.10996	0.11106	0.14523	0.52819	0.12552	0.01504	0.03719
616.113	0.09197	0.0899	0.10912	0.11106	0.14509	0.49757	0.12569	0.01367	0.03601
616.693	0.08911	0.08843	0.1074	0.10966	0.14381	0.46697	0.12588	0.01202	0.03494
617.274	0.08823	0.08785	0.10693	0.1096	0.14367	0.43792	0.12645	0.01134	0.03494
617.855	0.08832	0.08726	0.1071	0.11038	0.14467	0.41028	0.12775	0.01138	0.03429
618.436	0.08841	0.08743	0.10769	0.10958	0.14498	0.38351	0.12947	0.01079	0.03325
619.016	0.08861	0.08758	0.10766	0.10909	0.14551	0.35774	0.13064	0.01105	0.03256
619.597	0.08764	0.08808	0.10677	0.10898	0.14535	0.33322	0.13354	0.01026	0.03215
620.177	0.08773	0.08876	0.10738	0.11043	0.1476	0.31052	0.13687	0.01113	0.03256
620.758	0.08724	0.08755	0.10718	0.11018	0.14818	0.29028	0.14072	0.01215	0.03332
621.338	0.0864	0.0867	0.10626	0.10927	0.14704	0.27104	0.14331	0.01265	0.03322
621.919	0.08509	0.08619	0.10606	0.10903	0.14531	0.25312	0.14647	0.01272	0.03368
622.499	0.0843	0.08439	0.10458	0.10858	0.14351	0.23808	0.1494	0.01243	0.03322
623.08	0.08151	0.08314	0.10315	0.10675	0.14226	0.22439	0.15252	0.01358	0.03369
623.66	0.07911	0.0818	0.10149	0.10504	0.14122	0.21233	0.15584	0.01333	0.03365
624.24	0.07699	0.07947	0.09888	0.10323	0.13825	0.20188	0.15766	0.01226	0.03318
624.82	0.07593	0.07856	0.09711	0.09913	0.13621	0.19395	0.15972	0.01173	0.0337
625.401	0.07472	0.07571	0.09445	0.09657	0.1344	0.18836	0.16092	0.01078	0.03271
625.981	0.07277	0.07414	0.09198	0.09476	0.13166	0.18421	0.16228	0.00866	0.03169
626.561	0.07204	0.07315	0.09003	0.09279	0.13054	0.18018	0.16292	0.00736	0.03032
627.141	0.07119	0.07153	0.0898	0.0919	0.13115	0.17857	0.1644	0.00683	0.02898
627.721	0.07011	0.07075	0.08848	0.09109	0.13017	0.17672	0.16732	0.00664	0.02822
628.301	0.0697	0.07092	0.08794	0.09096	0.13045	0.17569	0.1699	0.00606	0.02851
628.881	0.06775	0.07049	0.0861	0.09074	0.13003	0.17479	0.17431	0.00552	0.02751
629.461	0.068	0.07022	0.08579	0.09021	0.12907	0.17313	0.17929	0.00448	0.02706
630.041	0.06757	0.07018	0.08609	0.09116	0.12901	0.17184	0.18615	0.00583	0.02682
630.621	0.06618	0.0703	0.08592	0.08999	0.12796	0.16964	0.1933	0.00591	0.02655
631.201	0.0662	0.06932	0.08522	0.09036	0.12683	0.16848	0.20151	0.00632	0.02701
631.78	0.06425	0.06843	0.08433	0.08876	0.1259	0.1661	0.21269	0.00724	0.02729
632.36	0.06409	0.06771	0.084	0.08786	0.12578	0.16335	0.22403	0.00801	0.02694
632.94	0.06178	0.06574	0.08255	0.08637	0.12446	0.16023	0.23567	0.0082	0.02683
633.52	0.05925	0.06515	0.08069	0.08397	0.1228	0.15555	0.24881	0.00821	0.02716
634.099	0.05635	0.06333	0.07798	0.08342	0.12028	0.15092	0.26297	0.00746	0.0274
634.679	0.05555	0.0618	0.07605	0.08134	0.11794	0.14824	0.27851	0.00667	0.027
635.258	0.05304	0.05927	0.07485	0.0795	0.11539	0.1457	0.29496	0.0063	0.02676
635.838	0.05033	0.05871	0.07318	0.07737	0.1132	0.14337	0.31251	0.00457	0.02511
636.417	0.04911	0.05774	0.0716	0.07714	0.11088	0.14159	0.33226	0.00333	0.02361
636.997	0.0477	0.05734	0.07048	0.07631	0.11038	0.14031	0.35408	0.00243	0.02309
637.576	0.0478	0.05532	0.06886	0.07532	0.10904	0.13863	0.37608	0.00184	0.0223
638.156	0.04706	0.05474	0.06835	0.07447	0.10948	0.13728	0.3993	0.00103	0.0225
638.735	0.04801	0.05474	0.06769	0.07472	0.10956	0.13677	0.42668	0.00133	0.02189
639.314	0.04869	0.05445	0.06781	0.07476	0.1099	0.13706	0.45234	0.00174	0.02145
639.893	0.04946	0.05428	0.0688	0.07559	0.11016	0.13687	0.48081	0.0028	0.02214
640.473	0.04932	0.05361	0.06953	0.07634	0.11027	0.13711	0.50882	0.00325	0.02212
641.052	0.04878	0.05356	0.0692	0.07712	0.11004	0.13694	0.54003	0.00423	0.02276
641.631	0.04866	0.05262	0.06921	0.0768	0.11031	0.13689	0.57191	0.00577	0.02316
642.21	0.04763	0.05244	0.06843	0.07719	0.11069	0.13642	0.6064	0.00771	0.02343
642.789	0.04677	0.05159	0.06705	0.07634	0.10838	0.13373	0.64111	0.00815	0.02416
643.368	0.04516	0.05014	0.06608	0.07497	0.10738	0.13164	0.67579	0.00803	0.02419
643.947	0.04408	0.04864	0.06553	0.07416	0.10568	0.1283	0.71167	0.00753	0.02344
644.526	0.04429	0.04862	0.06478	0.0732	0.10446	0.12506	0.74427	0.00785	0.02345
645.105	0.04262	0.04775	0.0637	0.07206	0.10276	0.12202	0.77708	0.0081	0.02343
645.684	0.04103	0.04681	0.06168	0.07009	0.10137	0.1191	0.80841	0.00728	0.02279
646.263	0.04084	0.04655	0.06113	0.06996	0.09989	0.11617	0.84022	0.00632	0.02296
646.841	0.03919	0.04687	0.05998	0.06861	0.09796	0.11427	0.8676	0.00563	0.02193
647.42	0.03839	0.04646	0.05842	0.06807	0.0964	0.11237	0.89187	0.00454	0.02196
647.999	0.03811	0.04594	0.05736	0.06778	0.09459	0.11195	0.91615	0.00435	0.02189
648.578	0.03794	0.04567	0.05603	0.06758	0.09312	0.11054	0.93815	0.0045	0.02167
649.156	0.0386	0.04517	0.05545	0.0665	0.09317	0.112	0.95576	0.00401	0.02151
649.735	0.03885	0.04473	0.05586	0.06608	0.09381	0.11308	0.97169	0.00483	0.0219
650.313	0.03809	0.04392	0.05597	0.06582	0.09429	0.1139	0.98286	0.00469	0.02156
650.892	0.0379	0.04303	0.05522	0.06603	0.09418	0.11419	0.99198	0.00505	0.02116
651.47	0.03781	0.04311	0.05444	0.06609	0.0936	0.11285	0.99793	0.00521	0.02233
652.049	0.03705	0.04237	0.05373	0.06457	0.09372	0.11234	1	0.00593	0.02326
652.627	0.03609	0.04287	0.05273	0.06477	0.09295	0.1119	0.9969	0.00632	0.02311
653.206	0.03408	0.04247	0.05208	0.06392	0.09325	0.11228	0.99232	0.0071	0.02308
653.784	0.03335	0.04193	0.05089	0.06269	0.09107	0.11041	0.98191	0.00715	0.0224
654.362	0.03185	0.04047	0.04927	0.06141	0.0896	0.10893	0.9665	0.00672	0.02204
654.94	0.02985	0.04007	0.04766	0.05984	0.08761	0.10582	0.95059	0.00623	0.02209
655.519	0.02734	0.03892	0.04535	0.05823	0.08568	0.10343	0.93047	0.00566	0.02131
656.097	0.02459	0.03732	0.04161	0.05649	0.08355	0.10048	0.9073	0.00413	0.02018
656.675	0.02445	0.03639	0.04065	0.0541	0.08085	0.09776	0.88073	0.0034	0.01944
657.253	0.02502	0.03636	0.04111	0.05315	0.0802	0.09497	0.85257	0.0025	0.01926
657.831	0.02444	0.03555	0.03944	0.05201	0.07867	0.09381	0.82024	0.00158	0.01892
658.409	0.02362	0.03537	0.03953	0.05174	0.07767	0.09276	0.7862	0.000637963	0.01834
658.987	0.02382	0.03602	0.03863	0.05152	0.0762	0.0922	0.75037	0.000122211	0.01725
659.565	0.02348	0.03565	0.03771	0.05074	0.07511	0.09221	0.71407	0.000610523	0.01797
660.143	0.02188	0.03577	0.03745	0.05012	0.07437	0.0929	0.67757	0	0.01734
660.721	0.02129	0.03596	0.03726	0.04963	0.07538	0.09298	0.64167	0.000246318	0.01806
661.298	0.02216	0.03567	0.03716	0.05039	0.07608	0.09381	0.60442	0.000577108	0.0189
661.876	0.02122	0.03447	0.03614	0.04928	0.07651	0.09471	0.5661	0.000478465	0.01831
662.454	0.02166	0.03358	0.03595	0.04846	0.07739	0.09419	0.53129	0.000981135	0.01933
663.032	0.02043	0.03214	0.03533	0.04785	0.07768	0.09378	0.49657	0.00283	0.01938
663.609	0.01998	0.03223	0.03397	0.04653	0.07742	0.09311	0.46047	0.00255	0.01936
664.187	0.01949	0.03069	0.03426	0.04588	0.0776	0.09217	0.42716	0.00297	0.01895
664.765	0.0173	0.02973	0.03261	0.04536	0.0747	0.08888	0.39554	0.00311	0.01837
665.342	0.01593	0.02789	0.03088	0.04348	0.07244	0.08605	0.36446	0.0033	0.01801
665.92	0.01552	0.02858	0.02965	0.04348	0.07025	0.0831	0.33878	0.00408	0.01804
666.497	0.01539	0.02742	0.02888	0.04223	0.06855	0.08187	0.31283	0.00505	0.01771
667.074	0.01443	0.02589	0.02785	0.03953	0.06642	0.07976	0.28711	0.00568	0.01625
667.652	0.01387	0.02444	0.02662	0.03867	0.06417	0.07761	0.26557	0.00613	0.01524
668.229	0.01299	0.0233	0.02534	0.03639	0.06168	0.07416	0.24664	0.00624	0.01476
668.806	0.01303	0.02319	0.02531	0.03566	0.05944	0.07215	0.23054	0.00719	0.0144
669.384	0.01362	0.02259	0.02555	0.03476	0.05817	0.07094	0.21772	0.00726	0.01389
669.961	0.01389	0.02276	0.02565	0.03396	0.05643	0.07052	0.20673	0.00745	0.01384
670.538	0.01449	0.02155	0.02581	0.03383	0.05634	0.06961	0.19678	0.00843	0.01323
671.115	0.01424	0.02163	0.02533	0.03292	0.05563	0.06826	0.19005	0.01	0.01274
671.692	0.01603	0.02199	0.02667	0.03277	0.05548	0.0675	0.18559	0.01191	0.0129
672.269	0.01523	0.02144	0.02619	0.03233	0.05556	0.06713	0.18048	0.01289	0.01265
672.846	0.01306	0.02083	0.02513	0.0318	0.05422	0.06705	0.17659	0.01376	0.01229
673.423	0.01259	0.02043	0.02614	0.03133	0.05302	0.06669	0.17321	0.01428	0.01211
674	0.01102	0.0193	0.0257	0.03076	0.05345	0.06779	0.16954	0.01682	0.01213
674.577	0.01079	0.0174	0.0255	0.02935	0.05335	0.0677	0.1652	0.0184	0.0123
675.154	0.01065	0.01708	0.0257	0.02938	0.05311	0.06685	0.16074	0.02127	0.01226
675.731	0.01081	0.01647	0.02453	0.028	0.05137	0.06584	0.15681	0.02455	0.0125
676.308	0.0103	0.01517	0.024	0.02683	0.04945	0.06529	0.15095	0.02764	0.012
676.884	0.00972	0.01309	0.02295	0.02526	0.04709	0.06347	0.14613	0.03155	0.01147
677.461	0.00761	0.01132	0.02203	0.02378	0.04537	0.06169	0.13986	0.03599	0.01171
678.038	0.00681	0.01139	0.0207	0.02366	0.04268	0.06038	0.13376	0.04146	0.01114
678.614	0.00712	0.0103	0.02006	0.02284	0.04158	0.05874	0.12806	0.0466	0.01083
679.191	0.00605	0.01004	0.02029	0.02245	0.04126	0.05574	0.12313	0.05345	0.00995
679.768	0.0052	0.00901	0.01857	0.02072	0.03885	0.05376	0.11699	0.06089	0.00917
680.344	0.00661	0.00957	0.01815	0.02001	0.03835	0.05252	0.11255	0.06981	0.00834
680.921	0.00631	0.00924	0.01797	0.01902	0.03785	0.05131	0.10941	0.07961	0.00774
681.497	0.00605	0.00835	0.01708	0.01831	0.03726	0.04956	0.10476	0.09099	0.00691
682.073	0.00545	0.00847	0.01642	0.01802	0.03661	0.04887	0.10258	0.10498	0.00634
682.65	0.00534	0.0085	0.0156	0.01821	0.03598	0.04786	0.10167	0.11958	0.00542
683.226	0.00573	0.00925	0.01558	0.01797	0.03536	0.04757	0.10114	0.13712	0.00455
683.802	0.00676	0.00876	0.01654	0.01792	0.03629	0.04766	0.10015	0.15708	0.00461
684.379	0.00627	0.00867	0.01701	0.01866	0.03589	0.04684	0.10007	0.17871	0.00454
684.955	0.0054	0.00886	0.01642	0.01852	0.03636	0.04747	0.0993	0.20316	0.00462
685.531	0.00575	0.00844	0.01589	0.01861	0.03624	0.04648	0.09914	0.22953	0.00446
686.107	0.00592	0.00821	0.01451	0.01803	0.03537	0.04563	0.09838	0.25691	0.00466
686.683	0.00515	0.00818	0.01503	0.01703	0.03418	0.04577	0.09711	0.2858	0.00507
687.259	0.0033	0.0079	0.01386	0.0172	0.03345	0.04564	0.09551	0.31578	0.00539
687.835	0.00378	0.00758	0.01283	0.01623	0.03182	0.04461	0.09435	0.34775	0.00522
688.411	0.00366	0.00698	0.01241	0.01532	0.03113	0.04309	0.09248	0.38098	0.00509
688.987	0.00282	0.00579	0.01061	0.01356	0.03038	0.04058	0.08951	0.41479	0.00486
689.563	0.00277	0.00505	0.00989	0.01187	0.02808	0.03779	0.08708	0.44927	0.00447
690.139	0.0016	0.00555	0.0089	0.01167	0.0272	0.03558	0.08465	0.48515	0.00391
690.714	0.000219297	0.00437	0.00845	0.01014	0.02562	0.03397	0.08147	0.52065	0.00301
691.29	0.000586231	0.00357	0.00903	0.01067	0.02645	0.03296	0.07883	0.55852	0.00234
691.866	0.000363136	0.00255	0.00819	0.01046	0.02649	0.03178	0.07588	0.59685	0.0018
692.442	0.000469824	0.0037	0.00845	0.00986	0.02636	0.0313	0.07331	0.63426	0.00152
693.017	0.00186	0.00399	0.00851	0.01005	0.02507	0.03007	0.07146	0.67123	0.000916402
693.593	0.00321	0.00381	0.00823	0.00957	0.02569	0.02895	0.06871	0.70684	0.000303997
694.168	0.00231	0.00312	0.00785	0.0093	0.02422	0.02892	0.06798	0.74313	0
694.744	0.00368	0.0027	0.00761	0.00983	0.02337	0.02974	0.06718	0.77982	9.39304e-05
695.319	0.00444	0.0037	0.00926	0.01062	0.02407	0.03019	0.06712	0.81401	0.000847872
695.895	0.00502	0.00363	0.00926	0.01035	0.02414	0.03047	0.06672	0.84639	0.00108
696.47	0.00606	0.00402	0.00945	0.01084	0.02372	0.03097	0.06624	0.87845	0.00111
697.045	0.00566	0.00397	0.00895	0.00983	0.02403	0.03049	0.06562	0.90596	0.00111
697.621	0.00609	0.00481	0.00939	0.00792	0.02305	0.02904	0.06456	0.93027	0.00176
698.196	0.00614	0.00436	0.00894	0.00697	0.02259	0.02897	0.06318	0.95403	0.00254
698.771	0.00441	0.00251	0.0081	0.00585	0.02243	0.02762	0.06128	0.97122	0.00344
699.346	0.00403	0.00127	0.00609	0.00486	0.0218	0.02662	0.05961	0.98475	0.00303
699.922	0.0041	0.00131	0.00529	0.00339	0.02117	0.02657	0.05739	0.99435	0.00312
700.497	0.00397	0.000766189	0.0052	0.0029	0.02022	0.02438	0.05643	0.99895	0.00341
701.072	0.00159	0.000807022	0.00444	0.00272	0.02009	0.02295	0.05399	1	0.00358
701.647	0	0.000426613	0.00398	0.00161	0.0181	0.02148	0.05122	0.99618	0.00272
702.222	0.00177	0.000515477	0.0029	0.00213	0.01838	0.0206	0.04991	0.99032	0.00232
702.797	0.00196	0.000291709	0.00298	0.000806904	0.01702	0.01861	0.04765	0.98038	0.00227
703.372	0.000777117	0.0002207	0.00251	0	0.01736	0.01833	0.04563	0.96744	0.00261
703.946	0.00164	0	0.00248	0.000139532	0.01633	0.01753	0.04364	0.95126	0.00317
704.521	0.00196	0.00138	0.00205	0.00133	0.01637	0.01842	0.0424	0.93368	0.00299
705.096	0.00227	0.00233	0.00181	0.000887072	0.01654	0.01844	0.0409	0.91141	0.0028
705.671	0.00328	0.00328	0.00191	0.000901657	0.01504	0.018	0.04029	0.88877	0.00381
706.246	0.00319	0.00331	0.00188	0.00176	0.0146	0.0176	0.03983	0.86413	0.00517
706.82	0.00368	0.00452	0.00115	0.00216	0.01384	0.01743	0.0378	0.8363	0.00562
707.395	0.00416	0.00588	0.00156	0.00251	0.01254	0.01648	0.03747	0.8053	0.00693
707.969	0.00418	0.00625	0.000860889	0.00207	0.01156	0.01463	0.03643	0.77538	0.00746
708.544	0.00418	0.00667	0.00133	0.00265	0.01177	0.01408	0.0367	0.74584	0.00961
709.118	0.00337	0.00656	0.000952829	0.00215	0.01146	0.01397	0.03672	0.71646	0.01153
709.693	0.00417	0.00744	0.00181	0.00242	0.01127	0.01323	0.03507	0.68578	0.014
710.267	0.00509	0.00717	0.00179	0.00157	0.01109	0.0123	0.03554	0.65287	0.01537
710.842	0.00441	0.00716	0.00085073	0.00247	0.01109	0.01157	0.03536	0.62144	0.01672
711.416	0.00339	0.00637	3.57332e-05	0.00252	0.01018	0.01	0.03345	0.59008	0.01857
711.99	0.00188	0.00605	0	0.00253	0.01023	0.00946	0.03228	0.55894	0.02062
712.565	0.00336	0.00542	0.000997562	0.00222	0.00906	0.00835	0.0311	0.5291	0.02373
713.139	0.00262	0.00544	0.000742752	0.00322	0.00901	0.00888	0.03108	0.4996	0.0258
713.713	0.00276	0.00569	0.00162	0.00368	0.00942	0.00907	0.03091	0.47022	0.02832
714.287	0.00242	0.00684	0.00173	0.00438	0.00947	0.00937	0.02994	0.4448	0.03071
714.861	0.000982844	0.00638	0.0027	0.00436	0.00835	0.00871	0.02867	0.41873	0.03361
715.435	0.000611163	0.00737	0.00152	0.00519	0.0079	0.00801	0.02797	0.39561	0.03723
716.009	0.00227	0.00635	0.00195	0.00479	0.0063	0.00745	0.02595	0.37398	0.04013
716.583	0.00258	0.00659	0.002	0.00446	0.00497	0.00811	0.02562	0.35436	0.04294
717.157	0.004	0.00785	0.00342	0.00558	0.00617	0.00803	0.02516	0.33653	0.04687
717.731	0.00352	0.00786	0.00268	0.00478	0.00493	0.00755	0.02238	0.31979	0.05112
718.305	0.0051	0.00828	0.00278	0.00655	0.00593	0.00774	0.02111	0.30593	0.05519
718.879	0.00501	0.00918	0.00336	0.00732	0.00543	0.00706	0.01959	0.29343	0.05867
719.453	0.00442	0.0095	0.00389	0.00797	0.00573	0.00659	0.01862	0.28128	0.06173
720.026	0.00525	0.00856	0.00521	0.00756	0.00489	0.00638	0.01708	0.271	0.06571
720.6	0.0057	0.00832	0.00602	0.00889	0.00464	0.00543	0.0162	0.26308	0.07073
721.174	0.00699	0.00822	0.00605	0.00915	0.00487	0.00614	0.01457	0.25603	0.07421
721.747	0.00824	0.00868	0.00614	0.01068	0.0053	0.00594	0.01452	0.24883	0.07855
722.321	0.00862	0.00778	0.00747	0.01059	0.0053	0.00455	0.01534	0.24311	0.08355
722.894	0.00893	0.00825	0.00792	0.01083	0.00501	0.0048	0.01421	0.23879	0.08712
723.468	0.01073	0.0072	0.00707	0.01166	0.00487	0.00558	0.01302	0.23419	0.09079
724.041	0.00989	0.00676	0.00713	0.01056	0.00394	0.00585	0.01162	0.229	0.09353
724.615	0.01131	0.00671	0.00898	0.01109	0.0042	0.00566	0.01158	0.22333	0.09641
725.188	0.01017	0.00719	0.00798	0.01105	0.00464	0.00413	0.01131	0.21925	0.09956
725.761	0.00831	0.0066	0.00853	0.01018	0.00271	0.00366	0.00889	0.21354	0.10303
726.335	0.00732	0.00595	0.0079	0.0083	0.00178	0.00308	0.00785	0.20729	0.10621
726.908	0.00699	0.00536	0.00786	0.00791	0.00305	0.00246	0.0064	0.20087	0.10971
727.481	0.00527	0.00632	0.00665	0.00601	0.000767479	0.00201	0.0055	0.19346	0.11202
728.054	0.006	0.00735	0.00655	0.00651	0.000847958	0.00231	0.0053	0.18722	0.1138
728.627	0.00667	0.00749	0.00597	0.00752	0.000867136	0.00111	0.00386	0.18155	0.11623
729.2	0.00754	0.00739	0.00627	0.00783	0.000555174	0.000111098	0.00297	0.17427	0.11868
729.773	0.00785	0.00893	0.00711	0.00805	0	0.000496095	0.00255	0.16595	0.1215
730.346	0.01062	0.01033	0.00725	0.00782	0.000326293	0	0.00206	0.15946	0.12362
730.919	0.01012	0.00895	0.0079	0.00726	0.0022	0.000715188	0.00232	0.15302	0.12611
731.492	0.00924	0.01119	0.00807	0.00797	0.0046	0.000915717	0.00122	0.1476	0.12837
732.065	0.01027	0.0111	0.00969	0.00783	0.00505	0.000801568	0.00109	0.14129	0.13124
732.638	0.01145	0.01153	0.01099	0.00789	0.00462	0.00132	0.00166	0.13455	0.13462
733.211	0.01213	0.01278	0.01303	0.00834	0.00578	0.00221	0.00151	0.12938	0.13628
733.783	0.0127	0.01211	0.01255	0.00614	0.00581	0.00128	0.00103	0.12264	0.1383
734.356	0.01488	0.01344	0.01381	0.00587	0.006	0.00227	0.00109	0.11681	0.14206
734.929	0.01582	0.01418	0.01481	0.00607	0.00612	0.0032	0.00161	0.11255	0.14705
735.501	0.01749	0.01569	0.01417	0.00669	0.00545	0.00311	0.00245	0.10801	0.15236
736.074	0.01703	0.0163	0.01518	0.00692	0.00566	0.00406	0.00305	0.10276	0.15768
736.647	0.0163	0.01654	0.01574	0.00689	0.00659	0.00451	0.00265	0.09622	0.16325
737.219	0.0161	0.01807	0.01639	0.00424	0.00614	0.00374	0.0019	0.09143	0.17123
737.792	0.01617	0.018	0.01477	0.00355	0.00626	0.0047	0.000885023	0.08611	0.17972
738.364	0.01429	0.01692	0.01515	0.00302	0.00633	0.00424	0	0.08008	0.18945
738.936	0.01351	0.01857	0.01828	0.00221	0.00741	0.00486	0.000822855	0.07569	0.20127
739.509	0.01249	0.02011	0.01879	0.00242	0.00807	0.00501	0.000869057	0.07086	0.21492
740.081	0.01216	0.01843	0.01936	0.0025	0.00791	0.00483	0.00143	0.06623	0.22969
740.653	0.01394	0.01827	0.01993	0.00286	0.00831	0.00679	0.00247	0.06098	0.24436
741.225	0.01603	0.01954	0.02024	0.00371	0.00955	0.00693	0.00229	0.05735	0.26204
741.798	0.01625	0.021	0.02256	0.00419	0.01081	0.00836	0.00249	0.05535	0.28135
742.37	0.01782	0.02223	0.02422	0.00564	0.00938	0.00958	0.00439	0.05345	0.30184
742.942	0.02097	0.02289	0.02647	0.00831	0.01203	0.00983	0.00575	0.05033	0.32587
743.514	0.0209	0.02242	0.02679	0.00842	0.01277	0.0095	0.00461	0.04646	0.34971
744.086	0.02028	0.02185	0.02599	0.0086	0.01259	0.01026	0.00436	0.04314	0.37533
744.658	0.01995	0.02204	0.0258	0.00893	0.01294	0.00944	0.00269	0.03982	0.40052
745.23	0.02176	0.02227	0.0265	0.01014	0.01427	0.0094	0.00412	0.03861	0.42859
745.802	0.02217	0.02161	0.02771	0.01016	0.01528	0.01016	0.00218	0.03602	0.45813
746.373	0.02369	0.0237	0.02755	0.0108	0.01424	0.01161	0.00211	0.03459	0.48693
746.945	0.0252	0.02331	0.02828	0.01098	0.01399	0.01215	0.0031	0.0317	0.51988
747.517	0.02575	0.02485	0.02755	0.01132	0.01368	0.01218	0.00261	0.03079	0.55103
748.089	0.02554	0.02459	0.02699	0.01219	0.01659	0.0125	0.00182	0.03025	0.58183
748.66	0.02563	0.02456	0.02508	0.01307	0.01646	0.012	0.00345	0.02938	0.61437
749.232	0.02498	0.0271	0.02636	0.01619	0.01657	0.01365	0.00554	0.02914	0.64833
749.804	0.02403	0.0249	0.02423	0.01768	0.01762	0.01371	0.00595	0.02684	0.68093
750.375	0.02376	0.02582	0.02431	0.01669	0.01875	0.0139	0.00558	0.02716	0.71438
750.947	0.02354	0.02539	0.0248	0.01702	0.01999	0.01457	0.00505	0.02691	0.74577
751.518	0.02493	0.02588	0.02435	0.01719	0.02017	0.01453	0.00482	0.02734	0.77679
752.089	0.024	0.02545	0.02408	0.0176	0.02	0.01371	0.0068	0.02714	0.80771
752.661	0.0237	0.02443	0.02391	0.01833	0.0203	0.01574	0.00738	0.02626	0.83391
753.232	0.02412	0.02511	0.02486	0.01892	0.02058	0.01487	0.00668	0.02546	0.86006
753.803	0.02519	0.02649	0.02454	0.01972	0.02131	0.0157	0.00807	0.02633	0.88695
754.375	0.02505	0.02526	0.02324	0.01926	0.02058	0.01503	0.0076	0.02446	0.91066
754.946	0.02579	0.02506	0.02248	0.02071	0.02181	0.01376	0.00957	0.02526	0.92999
755.517	0.02449	0.02729	0.02224	0.02105	0.02297	0.01436	0.00827	0.02398	0.94749
756.088	0.02387	0.02846	0.02273	0.02035	0.02303	0.01308	0.00975	0.02243	0.96428
756.659	0.02395	0.0282	0.02092	0.02041	0.023	0.01249	0.01064	0.02177	0.9766
757.23	0.02457	0.0292	0.019	0.01984	0.02129	0.00992	0.01074	0.01808	0.98677
757.801	0.02654	0.03013	0.02019	0.02151	0.02266	0.00994	0.01011	0.01511	0.9945
758.372	0.02722	0.03022	0.01996	0.02299	0.02306	0.0105	0.01158	0.01554	0.99849
758.943	0.02843	0.03194	0.02308	0.02303	0.02393	0.01269	0.01284	0.01649	0.99959
759.514	0.02922	0.03431	0.02518	0.02166	0.02461	0.01466	0.01503	0.01533	1
760.085	0.02978	0.03505	0.02825	0.02181	0.02667	0.01551	0.01606	0.01552	0.99547
760.656	0.02939	0.03503	0.02721	0.0233	0.02648	0.01466	0.01671	0.01471	0.9855
761.226	0.03051	0.03683	0.02846	0.02591	0.0277	0.0155	0.01838	0.0132	0.97428
761.797	0.02897	0.03609	0.0284	0.02551	0.02835	0.01526	0.019	0.01036	0.95992
762.368	0.02735	0.03692	0.0298	0.0263	0.02813	0.01381	0.01916	0.00919	0.94115
762.938	0.02746	0.03556	0.02918	0.02732	0.02744	0.01488	0.0208	0.00696	0.92171
763.509	0.02735	0.0351	0.03159	0.02584	0.02681	0.0161	0.02423	0.0077	0.90141
764.08	0.02771	0.03297	0.03254	0.02559	0.02772	0.0179	0.02502	0.00661	0.8789
764.65	0.02886	0.03109	0.0343	0.0234	0.02822	0.01813	0.02563	0.00741	0.85355
765.221	0.03103	0.03236	0.03602	0.02503	0.02867	0.01816	0.02528	0.00793	0.82669
765.791	0.03101	0.03004	0.03556	0.0255	0.02932	0.01827	0.02661	0.00865	0.79806
766.361	0.02998	0.03062	0.03573	0.02637	0.02986	0.01754	0.0268	0.00682	0.76781
766.932	0.02986	0.03145	0.03443	0.02502	0.03129	0.01747	0.02758	0.00657	0.7366
767.502	0.03163	0.03209	0.03531	0.02547	0.03392	0.01732	0.02547	0.0076	0.70405
768.072	0.03137	0.03264	0.03496	0.02639	0.03447	0.01677	0.02547	0.00649	0.67382
768.642	0.02992	0.03178	0.03484	0.02654	0.03512	0.01761	0.02667	0.00674	0.64114
769.213	0.03166	0.0316	0.03502	0.02711	0.0353	0.01649	0.02772	0.00469	0.60717
769.783	0.03234	0.03234	0.03643	0.02947	0.03722	0.01791	0.02851	0.00502	0.57234
770.353	0.03285	0.03288	0.03639	0.02883	0.03666	0.01733	0.0273	0.00304	0.54038
770.923	0.03645	0.03213	0.03905	0.02885	0.0373	0.01889	0.02792	0.0038	0.5085
771.493	0.03518	0.03182	0.0396	0.02903	0.04041	0.01858	0.02637	0.00479	0.47781
772.063	0.03463	0.03246	0.04222	0.03031	0.0426	0.01955	0.02589	0.00402	0.44723
772.633	0.03558	0.03241	0.04158	0.03336	0.04459	0.02171	0.02819	0.00458	0.41761
773.203	0.03362	0.03126	0.04265	0.0311	0.04695	0.01876	0.0264	0.00603	0.38852
773.772	0.02972	0.03107	0.03922	0.02869	0.04465	0.01863	0.02562	0.00322	0.35881
774.342	0.02873	0.03116	0.03839	0.02924	0.04519	0.01798	0.02623	0.00195	0.33278
774.912	0.03107	0.03077	0.03918	0.03396	0.04629	0.0191	0.0269	0.00231	0.30815
775.482	0.03308	0.03065	0.03682	0.03305	0.04627	0.01946	0.0287	0.00153	0.28822
776.051	0.03233	0.03153	0.03511	0.03328	0.0463	0.02091	0.0287	0.00162	0.26811
776.621	0.03244	0.03422	0.03828	0.03518	0.04634	0.02018	0.02939	0.00266	0.25094
777.19	0.03214	0.03497	0.03911	0.03731	0.04612	0.01846	0.02693	0.00309	0.23494
777.76	0.03694	0.03467	0.03904	0.03695	0.04932	0.02277	0.02874	0.00602	0.22194
778.329	0.03778	0.03438	0.04118	0.03878	0.05193	0.02418	0.02716	0.00732	0.21084
778.899	0.03583	0.03563	0.04065	0.03892	0.05192	0.02233	0.02483	0.00782	0.19847
779.468	0.03625	0.03625	0.04219	0.04014	0.05317	0.02261	0.02345	0.00778	0.18885
780.038	0.03584	0.03669	0.04189	0.04308	0.05312	0.02409	0.02299	0.00864	0.18279
780.607	0.03602	0.03911	0.04423	0.04372	0.05568	0.02663	0.02628	0.01226	0.17582
781.176	0.03592	0.04186	0.04297	0.04399	0.05607	0.02832	0.02598	0.01284	0.16999
781.745	0.04005	0.04462	0.04648	0.04666	0.05999	0.03218	0.02867	0.01676	0.16674
782.315	0.0403	0.04388	0.04918	0.05015	0.06281	0.03442	0.03125	0.01769	0.16433
782.884	0.04356	0.04397	0.05211	0.05023	0.06365	0.03809	0.03689	0.0206	0.16318
783.453	0.04605	0.04602	0.05466	0.05177	0.06414	0.04021	0.03805	0.02336	0.16144
784.022	0.05179	0.04987	0.05949	0.05598	0.06768	0.04357	0.04027	0.02595	0.1619
784.591	0.05458	0.05417	0.06098	0.05822	0.07238	0.0479	0.04428	0.03082	0.16317
785.16	0.06105	0.05625	0.06152	0.06083	0.07379	0.0505	0.04776	0.03539	0.16427
785.729	0.06788	0.06031	0.06306	0.06653	0.07531	0.05778	0.05242	0.03889	0.16437

## Sheet: Figure 5
Figure 5
a						g
Wavelength (nm)	0.52 V μm-1		0.55 V μm-1
	49.0 kHz	68.0 kHz	72.5 kHz	93.5 kHz		Wavelength (nm)	Translating the sample along the x-axis
570.117	0.0148424	0.014757	0.013683	0.0105997		550.082	0.01016	0.0063	0.00695	0.0063	0.00698	0.00724	0.00735	0.00862
570.394	0.0145363	0.0123725	0.0124283	0.00941415		550.361	0.00899	0.0067	0.00627	0.0067	0.00696	0.00667	0.00721	0.0081
570.671	0.0116624	0.0107233	0.0104426	0.00915293		550.64	0.00923	0.00655	0.00742	0.00655	0.00625	0.00705	0.0075	0.00761
570.949	0.0127191	0.0125216	0.011796	0.00963519		550.919	0.00938	0.00633	0.00682	0.00633	0.00636	0.00735	0.0073	0.00744
571.226	0.0138845	0.0127799	0.0132285	0.00972561		551.198	0.00921	0.00611	0.00684	0.00611	0.00624	0.00621	0.00705	0.00733
571.503	0.0125117	0.0124421	0.0110452	0.00977585		551.477	0.00992	0.00581	0.00624	0.00581	0.00652	0.00645	0.00709	0.00748
571.781	0.0138154	0.0138628	0.0118257	0.0103586		551.756	0.00899	0.00582	0.00593	0.00582	0.00645	0.00664	0.0071	0.00731
572.058	0.0120871	0.0124719	0.0105512	0.00994665		552.035	0.01009	0.00575	0.00604	0.00575	0.00641	0.00605	0.00652	0.00722
572.335	0.012413	0.0106736	0.011223	0.00879123		552.314	0.00992	0.00579	0.00519	0.00579	0.00584	0.00621	0.00668	0.00713
572.612	0.0144869	0.0136939	0.0120924	0.0105796		552.593	0.00981	0.00587	0.00578	0.00587	0.00664	0.00638	0.00715	0.00751
572.89	0.0121858	0.0109518	0.0115886	0.00907255		552.871	0.00983	0.00559	0.00598	0.00559	0.00536	0.00588	0.00645	0.00679
573.167	0.0134598	0.0115578	0.0123493	0.00980599		553.15	0.00992	0.00575	0.00619	0.00575	0.00607	0.00631	0.00647	0.00642
573.444	0.0131635	0.0132469	0.0115589	0.0100069		553.429	0.01006	0.00553	0.00513	0.00553	0.00605	0.00605	0.00673	0.00647
573.721	0.0129068	0.0135847	0.0115194	0.0103887		553.708	0.00983	0.00607	0.00622	0.00607	0.00508	0.00613	0.00591	0.00661
573.998	0.0132524	0.0133959	0.0125765	0.0101576		553.987	0.00983	0.00602	0.00611	0.00602	0.00622	0.00544	0.00618	0.00659
574.275	0.0135981	0.0145683	0.0121813	0.0110016		554.265	0.00947	0.00582	0.00522	0.00582	0.00544	0.00534	0.00593	0.0061
574.552	0.0119093	0.0112896	0.0103339	0.0101175		554.544	0.00906	0.00501	0.00484	0.00501	0.00471	0.00574	0.00556	0.00638
574.829	0.0118994	0.0123725	0.0115688	0.0102179		554.823	0.00998	0.00561	0.00551	0.00561	0.00593	0.00578	0.00585	0.00656
575.106	0.0143289	0.0121142	0.0131199	0.0101275		555.102	0.00963	0.00568	0.00611	0.00568	0.00567	0.00568	0.00599	0.00622
575.383	0.0141906	0.0131773	0.0131396	0.0106399		555.38	0.01089	0.00576	0.00536	0.00576	0.00584	0.00544	0.00635	0.00708
575.66	0.0135783	0.0133164	0.0124085	0.0109011		555.659	0.01043	0.00615	0.00581	0.00615	0.00581	0.00625	0.00573	0.00659
575.937	0.0134401	0.0119652	0.0131001	0.0103586		555.938	0.01143	0.00676	0.00647	0.00676	0.00736	0.00695	0.00693	0.00725
576.214	0.0134006	0.0122334	0.01147	0.0107303		556.216	0.00992	0.00554	0.00585	0.00554	0.00565	0.00594	0.00596	0.00682
576.491	0.0134104	0.011846	0.0125666	0.0103184		556.495	0.0117	0.00519	0.00496	0.00519	0.00685	0.00651	0.00579	0.0065
576.768	0.0153856	0.0138827	0.0147598	0.0122073		556.773	0.01049	0.00565	0.00611	0.00565	0.00558	0.00528	0.00633	0.00733
577.045	0.0172127	0.0166547	0.0165678	0.0134933		557.052	0.01063	0.00521	0.00514	0.00521	0.00556	0.00528	0.00587	0.00708
577.321	0.0139437	0.0121242	0.0130606	0.0109815		557.33	0.01203	0.00582	0.00574	0.00582	0.00628	0.00576	0.00641	0.0071
577.598	0.0132031	0.0128792	0.0125073	0.0114135		557.609	0.01115	0.00536	0.00507	0.00536	0.00591	0.00525	0.00636	0.00707
577.875	0.0133413	0.012303	0.0119936	0.0106299		557.887	0.01081	0.00507	0.00524	0.00507	0.00621	0.00551	0.00661	0.00608
578.152	0.0147042	0.0133164	0.0143647	0.0110719		558.166	0.01155	0.00567	0.00557	0.00567	0.00567	0.00564	0.00658	0.00693
578.429	0.0134006	0.0131177	0.0122208	0.0111824		558.444	0.01157	0.00599	0.00545	0.00599	0.00612	0.00542	0.00604	0.00748
578.705	0.0144277	0.0142503	0.0138905	0.0120666		558.723	0.01211	0.0059	0.00573	0.0059	0.00642	0.00525	0.00652	0.00678
578.982	0.0169559	0.0161281	0.0164097	0.014277		559.001	0.01204	0.00675	0.00582	0.00675	0.00568	0.00596	0.00638	0.00676
579.259	0.0162053	0.0164461	0.014503	0.0131416		559.279	0.01274	0.00581	0.00648	0.00581	0.00659	0.00593	0.00702	0.00704
579.535	0.0134499	0.0115876	0.0125469	0.011092		559.558	0.01224	0.00588	0.00585	0.00588	0.00658	0.00621	0.00689	0.0075
579.812	0.0131043	0.0118758	0.0125469	0.01066		559.836	0.01138	0.00581	0.00656	0.00581	0.00664	0.00665	0.0071	0.0075
580.088	0.0146252	0.0135052	0.0132681	0.0116547		560.114	0.01277	0.00607	0.00605	0.00607	0.00658	0.00627	0.00645	0.00767
580.365	0.0164028	0.0154128	0.0146314	0.0130914		560.392	0.01308	0.00562	0.00536	0.00562	0.00655	0.00588	0.00625	0.00639
580.641	0.0160967	0.0130481	0.0147401	0.0118255		560.671	0.01345	0.00602	0.00641	0.00602	0.00636	0.00602	0.00627	0.00715
580.918	0.0150992	0.0140516	0.0139399	0.0122273		560.949	0.01357	0.00639	0.0063	0.00639	0.00641	0.00638	0.00713	0.00778
581.194	0.0134895	0.0142901	0.0135249	0.0123479		561.227	0.01289	0.00639	0.00684	0.00639	0.00635	0.00588	0.00693	0.00781
581.471	0.0147536	0.0148465	0.0141572	0.0126895		561.505	0.01454	0.00578	0.00604	0.00578	0.00628	0.00604	0.00707	0.00747
581.747	0.0158004	0.0141609	0.0142856	0.0127799		561.783	0.01315	0.00547	0.0055	0.00547	0.0055	0.00537	0.00625	0.00679
582.024	0.0152967	0.0163169	0.0142461	0.0136641		562.062	0.01417	0.00644	0.00584	0.00644	0.00621	0.00601	0.00655	0.00702
582.3	0.0146746	0.0136741	0.0132779	0.011946		562.34	0.01331	0.00564	0.00533	0.00564	0.00531	0.00553	0.00716	0.00739
582.576	0.0160868	0.0149855	0.0153032	0.0128804		562.618	0.01365	0.00533	0.00599	0.00533	0.00544	0.00655	0.00675	0.00802
582.853	0.016867	0.013843	0.0165875	0.0123379		562.896	0.01435	0.00579	0.00497	0.00579	0.00618	0.00585	0.00719	0.00696
583.129	0.015435	0.0142205	0.0141374	0.0123781		563.174	0.01357	0.00644	0.00573	0.00644	0.00645	0.00562	0.00672	0.00758
583.405	0.0151288	0.0153631	0.0141967	0.0134832		563.452	0.01321	0.00559	0.00562	0.00559	0.00598	0.00568	0.00712	0.00659
583.682	0.0149017	0.0146279	0.0143943	0.0132019		563.73	0.01395	0.00695	0.00693	0.00695	0.00658	0.0065	0.00696	0.00801
583.958	0.0161164	0.0151346	0.0161232	0.0130814		564.008	0.01422	0.00627	0.00616	0.00627	0.00725	0.00611	0.00668	0.00776
584.234	0.0163238	0.0154624	0.0156193	0.0141162		564.286	0.01466	0.00576	0.00537	0.00576	0.0063	0.00579	0.00679	0.00715
584.51	0.0155733	0.0148663	0.0149179	0.0132923		564.563	0.01466	0.00648	0.00593	0.00648	0.00678	0.00574	0.00682	0.00835
584.786	0.0165608	0.0143596	0.0150068	0.0132019		564.841	0.01483	0.00595	0.00564	0.00595	0.00621	0.00614	0.0069	0.00764
585.063	0.0154449	0.0136741	0.014009	0.0128201		565.119	0.01385	0.00632	0.00582	0.00632	0.00678	0.00568	0.00682	0.00767
585.339	0.0144277	0.0144689	0.0139201	0.0126292		565.397	0.01551	0.00647	0.00679	0.00647	0.00733	0.00611	0.00742	0.00795
585.615	0.0164028	0.0156214	0.0156391	0.0141062		565.675	0.01451	0.00624	0.00582	0.00624	0.00633	0.00527	0.00668	0.00776
585.891	0.0160572	0.0138529	0.0149475	0.0128302		565.953	0.0142	0.00664	0.00656	0.00664	0.00676	0.00633	0.00815	0.00738
586.167	0.0143585	0.0157307	0.0144536	0.0140258		566.23	0.01511	0.00652	0.00539	0.00652	0.00699	0.00644	0.00772	0.00844
586.443	0.0161066	0.014459	0.0147104	0.0130814		566.508	0.01486	0.0067	0.00631	0.0067	0.0067	0.00618	0.0067	0.00781
586.719	0.0148227	0.0145683	0.0144437	0.0132923		566.786	0.0156	0.00693	0.00591	0.00693	0.00621	0.00602	0.0069	0.00838
586.995	0.0157016	0.0140914	0.0152242	0.0133928		567.064	0.01465	0.00624	0.00718	0.00624	0.00693	0.00618	0.0081	0.0085
587.271	0.0175879	0.0162076	0.0166863	0.0143372		567.341	0.01477	0.00607	0.00638	0.00607	0.00696	0.0061	0.00675	0.00818
587.547	0.0185261	0.0171117	0.017447	0.0145884		567.619	0.01636	0.00672	0.00619	0.00672	0.00709	0.00633	0.00742	0.00841
587.823	0.0156325	0.0155022	0.0145721	0.0139655		567.896	0.01571	0.0061	0.00681	0.0061	0.00733	0.00633	0.00738	0.00861
588.099	0.0150301	0.0143298	0.0148191	0.0133627		568.174	0.01599	0.00624	0.00605	0.00624	0.00736	0.00665	0.00759	0.00825
588.374	0.014319	0.0128792	0.0145129	0.0124785		568.452	0.01717	0.00747	0.00641	0.00747	0.00758	0.00639	0.00807	0.00909
588.65	0.0294884	0.0148763	0.0147104	0.013433		568.729	0.01594	0.00679	0.0065	0.00679	0.00759	0.00702	0.00779	0.00762
588.926	0.279338	0.0161082	0.015155	0.0137445		569.007	0.01576	0.00705	0.00644	0.00705	0.0075	0.00619	0.00776	0.00762
589.202	1	0.014151	0.0133965	0.0124785		569.284	0.01605	0.0069	0.0061	0.0069	0.00775	0.00736	0.00762	0.00768
589.478	0.556514	0.0130978	0.0140683	0.012147		569.562	0.01594	0.00648	0.00656	0.00648	0.00678	0.00696	0.00638	0.00828
589.753	0.0848031	0.0137734	0.0127444	0.0133426		569.839	0.01659	0.00725	0.0075	0.00725	0.00744	0.00792	0.00858	0.0099
590.029	0.0253701	0.015383	0.015402	0.0134832		570.117	0.01634	0.00729	0.00705	0.00729	0.00747	0.00702	0.0085	0.00916
590.305	0.017183	0.0136443	0.014908	0.0127699		570.394	0.01529	0.00642	0.00638	0.00642	0.00752	0.00698	0.00753	0.00929
590.58	0.0155239	0.014449	0.0144437	0.013001		570.671	0.01591	0.00564	0.00574	0.00564	0.00644	0.00571	0.00667	0.00759
590.856	0.0156819	0.0158301	0.0149772	0.0140258		570.949	0.01526	0.00655	0.00573	0.00655	0.00729	0.0057	0.00758	0.00762
591.132	0.0159683	0.01584	0.0158466	0.014277		571.226	0.01614	0.00702	0.00642	0.00702	0.00733	0.0063	0.00746	0.00895
591.407	0.0162942	0.0140914	0.0157577	0.0129507		571.503	0.01657	0.00667	0.00551	0.00667	0.00624	0.00647	0.00639	0.00864
591.683	0.017983	0.0169428	0.0170519	0.0137445		571.781	0.01796	0.00725	0.00638	0.00725	0.00729	0.00636	0.00739	0.00848
591.958	0.0160572	0.0153432	0.0150463	0.0137344		572.058	0.01765	0.00661	0.00582	0.00661	0.00619	0.00638	0.00746	0.00755
592.234	0.0160671	0.0154525	0.0150957	0.0135033		572.335	0.02176	0.00676	0.00655	0.00676	0.00676	0.00602	0.0071	0.00818
592.509	0.0139042	0.0134754	0.0136435	0.0129407		572.612	0.03142	0.00693	0.00687	0.00693	0.00803	0.00664	0.00843	0.00912
592.785	0.0172423	0.0147769	0.0151847	0.0135033		572.89	0.1043	0.00593	0.00585	0.00593	0.00692	0.00585	0.00744	0.00795
593.06	0.0170744	0.0164659	0.0159454	0.0144478		573.167	0.76206	0.00638	0.00582	0.00638	0.00661	0.00621	0.00778	0.00873
593.336	0.0161066	0.016913	0.0163504	0.0150707		573.444	1	0.00685	0.00675	0.00685	0.00767	0.00667	0.00824	0.00867
593.611	0.0158893	0.015681	0.0155304	0.014287		573.721	0.26792	0.00668	0.00628	0.00668	0.00662	0.00604	0.00733	0.00876
593.886	0.0149807	0.0147173	0.0142362	0.0133928		573.998	0.04306	0.00692	0.00631	0.00692	0.00836	0.0065	0.00818	0.00819
594.162	0.0140721	0.0139821	0.0137027	0.0131115		574.275	0.01814	0.00707	0.00605	0.00707	0.00762	0.00598	0.00784	0.00862
594.437	0.0156918	0.0146676	0.0149574	0.0128503		574.552	0.01673	0.00587	0.00604	0.00587	0.00661	0.00536	0.00647	0.00824
594.712	0.0154251	0.0129587	0.0141572	0.0123178		574.829	0.01589	0.00661	0.00631	0.00661	0.00653	0.00565	0.0075	0.00867
594.988	0.0150597	0.0143795	0.0141276	0.0130211		575.106	0.01703	0.00676	0.0063	0.00676	0.00819	0.00668	0.00787	0.00807
595.263	0.0155831	0.0129786	0.0144338	0.0124082		575.383	0.01685	0.00729	0.00681	0.00729	0.00816	0.00673	0.00766	0.0089
595.538	0.0143882	0.0136939	0.0147994	0.0129909		575.66	0.01588	0.00684	0.00711	0.00684	0.00733	0.00684	0.00798	0.00859
595.813	0.0153955	0.0144292	0.0152143	0.0131919		575.937	0.0156	0.00704	0.00645	0.00704	0.00704	0.00628	0.00775	0.00935
596.089	0.0161559	0.0145087	0.0153724	0.0135435		576.214	0.01608	0.00673	0.00542	0.00673	0.00719	0.00644	0.00753	0.0091
596.364	0.0137759	0.0133065	0.0142856	0.0125991		576.491	0.01739	0.00721	0.00656	0.00721	0.00735	0.00685	0.00766	0.00976
596.639	0.0141709	0.0143099	0.0141276	0.0131215		576.768	0.01871	0.00993	0.01029	0.00993	0.0114	0.01178	0.01383	0.01504
596.914	0.0160671	0.0153134	0.0151155	0.0139153		577.045	0.02102	0.01331	0.01349	0.01331	0.01339	0.01642	0.01839	0.01902
597.189	0.0151782	0.0141609	0.0149772	0.0135134		577.321	0.01783	0.00815	0.00821	0.00815	0.00901	0.00764	0.00966	0.01092
597.464	0.014961	0.0135847	0.0136435	0.0126795		577.598	0.01673	0.00756	0.00691	0.00756	0.00792	0.00713	0.00875	0.00947
597.739	0.0132821	0.013833	0.0133866	0.0130613		577.875	0.0166	0.00779	0.00758	0.00779	0.00809	0.00688	0.00896	0.01027
598.014	0.0171732	0.0160486	0.0157181	0.0135435		578.152	0.01763	0.00883	0.00679	0.00883	0.00806	0.00658	0.00823	0.01047
598.289	0.014082	0.0132767	0.0134953	0.0128		578.429	0.01722	0.00742	0.00741	0.00742	0.00793	0.00756	0.00893	0.01061
598.564	0.0164917	0.0160784	0.0155897	0.0140861		578.705	0.0185	0.00778	0.00699	0.00778	0.0087	0.00748	0.01012	0.0109
598.839	0.0155041	0.0146477	0.0147401	0.0133928		578.982	0.02034	0.01152	0.01214	0.01152	0.01309	0.01494	0.01782	0.01868
599.114	0.0159288	0.0145385	0.0145425	0.0131115		579.259	0.02087	0.01049	0.0111	0.01049	0.01107	0.01244	0.01476	0.01569
599.389	0.015672	0.0155817	0.0148191	0.0141664		579.535	0.01753	0.00812	0.00755	0.00812	0.00792	0.00785	0.00933	0.01072
599.664	0.0153757	0.0137635	0.0145227	0.0122776		579.812	0.01766	0.0067	0.00699	0.0067	0.00749	0.00708	0.00944	0.01013
599.938	0.0136573	0.0135747	0.0137027	0.0138449		580.088	0.0187	0.00775	0.0081	0.00775	0.00892	0.00778	0.01041	0.01109
600.213	0.0150301	0.0159692	0.0148488	0.0138751		580.365	0.01953	0.0105	0.00987	0.0105	0.0101	0.01073	0.01189	0.01361
600.488	0.0151881	0.0154823	0.0124184	0.0136741		580.641	0.01961	0.00941	0.00939	0.00941	0.00958	0.00992	0.01149	0.01172
600.763	0.0165608	0.0157704	0.0145919	0.0141664		580.918	0.02025	0.00826	0.00792	0.00826	0.00921	0.00839	0.00946	0.01078
601.037	0.0145264	0.0136145	0.0133965	0.0121972		581.194	0.01884	0.0077	0.00755	0.0077	0.0081	0.00866	0.00918	0.01058
601.312	0.0142301	0.0141808	0.0140386	0.0131617		581.471	0.02025	0.00875	0.00745	0.00875	0.00884	0.00802	0.00997	0.01143
601.587	0.0168769	0.0160784	0.0147401	0.0134531		581.747	0.02058	0.00809	0.00853	0.00809	0.00932	0.00916	0.01046	0.01143
601.862	0.016551	0.0152339	0.0145425	0.0129909		582.024	0.02039	0.00909	0.00961	0.00909	0.01023	0.00939	0.01069	0.01226
602.136	0.0168275	0.0146676	0.0123196	0.0134832		582.3	0.01979	0.0085	0.00862	0.0085	0.0093	0.00935	0.01124	0.01161
602.411	0.0152671	0.0137039	0.0134064	0.0124886		582.576	0.02201	0.00936	0.00939	0.00936	0.01084	0.00993	0.01197	0.01249
602.685	0.0148326	0.0131475	0.0150068	0.0119762		582.853	0.0209	0.00992	0.00975	0.00992	0.01084	0.01055	0.012	0.01295
602.96	0.0168966	0.0166348	0.0151353	0.0145281		583.129	0.02184	0.00883	0.00946	0.00883	0.00966	0.01041	0.01215	0.01212
603.234	0.0146054	0.0154426	0.0112329	0.0135134		583.405	0.02181	0.01012	0.01043	0.01012	0.01098	0.01043	0.01263	0.01367
603.509	0.0152572	0.0134058	0.0193636	0.0118958		583.682	0.02221	0.00989	0.00959	0.00989	0.01114	0.01112	0.013	0.01406
603.783	0.0142993	0.0149955	0.0579722	0.0132622		583.958	0.02335	0.00983	0.01032	0.00983	0.01135	0.0116	0.01223	0.0131
604.058	0.0147733	0.0133561	0.428231	0.0122575		584.234	0.02267	0.00998	0.01001	0.00998	0.0104	0.01194	0.01225	0.01371
604.332	0.0159782	0.0137635	1	0.0129106		584.51	0.02272	0.01006	0.00896	0.01006	0.01035	0.0101	0.01155	0.01295
604.607	0.01424	0.0130879	0.444799	0.0118857		584.786	0.02088	0.00984	0.00856	0.00984	0.00969	0.01012	0.01209	0.0133
604.881	0.0133018	0.0121838	0.0779384	0.0117652		585.063	0.02105	0.00938	0.00886	0.00938	0.0098	0.00993	0.01246	0.0126
605.156	0.0150893	0.0142702	0.0209147	0.01279		585.339	0.02258	0.00941	0.00896	0.00941	0.0108	0.01015	0.01195	0.01215
605.43	0.0153955	0.0140715	0.0149179	0.012368		585.615	0.02181	0.00989	0.0097	0.00989	0.00989	0.0101	0.01191	0.01341
605.704	0.0155041	0.0139324	0.014829	0.0125991		585.891	0.02195	0.00947	0.00967	0.00947	0.01024	0.00939	0.01168	0.01312
605.978	0.0148622	0.0136145	0.0140485	0.0120565		586.167	0.02165	0.00903	0.00864	0.00903	0.00963	0.01018	0.01103	0.01287
606.253	0.0138647	0.0142801	0.0132187	0.012579		586.443	0.02219	0.00963	0.00827	0.00963	0.00997	0.00966	0.01134	0.01286
606.527	0.0152079	0.0144093	0.0146808	0.0132522		586.719	0.02207	0.00924	0.00921	0.00924	0.01061	0.01029	0.01178	0.013
606.801	0.0150992	0.0147173	0.0144338	0.0124886		586.995	0.02424	0.00984	0.00983	0.00984	0.01183	0.01127	0.013	0.01471
607.075	0.0140425	0.0129488	0.013189	0.0122876		587.271	0.0239	0.01124	0.01184	0.01124	0.01286	0.01421	0.01599	0.01663
607.35	0.0151782	0.0143397	0.0147006	0.0126192		587.547	0.02552	0.01261	0.01287	0.01261	0.01302	0.01418	0.01533	0.01694
607.624	0.0158695	0.0143497	0.0145227	0.0125087		587.823	0.02335	0.01018	0.00989	0.01018	0.01057	0.01167	0.01286	0.01443
607.898	0.0150103	0.0141708	0.0148092	0.0128905		588.099	0.02236	0.00952	0.00881	0.00952	0.01003	0.0093	0.01115	0.0122
608.172	0.0139832	0.0130481	0.013683	0.0122374		588.374	0.02219	0.00881	0.00804	0.009	0.00978	0.00939	0.01089	0.01156
608.446	0.0154054	0.0137138	0.0143844	0.0121369		588.65	0.02196	0.00869	0.0081	0.0092	0.0093	0.00847	0.01109	0.01229
608.72	0.0146252	0.013386	0.013189	0.0122374		588.926	0.02184	0.00987	0.00867	0.00878	0.01012	0.00929	0.01157	0.01173
608.994	0.0146844	0.0142702	0.0147401	0.0132321		589.202	0.02212	0.01077	0.00819	0.00833	0.00866	0.00836	0.00987	0.0118
609.268	0.0135981	0.0151843	0.0133767	0.0137445		589.478	0.02135	0.01171	0.00778	0.00778	0.00906	0.00819	0.01015	0.01016
609.542	0.0151782	0.0137436	0.0139695	0.012579		589.753	0.02107	0.01314	0.00715	0.0081	0.00798	0.0075	0.00926	0.01089
609.816	0.015672	0.0142007	0.0148389	0.0122073		590.029	0.02213	0.01556	0.00761	0.00787	0.00923	0.00809	0.01024	0.01113
610.09	0.015277	0.013078	0.015323	0.0131115		590.305	0.0221	0.02167	0.00698	0.0079	0.00873	0.00798	0.00913	0.01141
610.364	0.0156424	0.0140616	0.0146018	0.0122374		590.58	0.02128	0.05739	0.00873	0.00849	0.0089	0.00835	0.01054	0.01138
610.638	0.0170843	0.0152339	0.0152143	0.0132321		590.856	0.02204	0.42074	0.00696	0.00796	0.00852	0.00881	0.0103	0.01176
610.911	0.0152671	0.015691	0.0134162	0.0137445		591.132	0.02279	1	0.00836	0.00889	0.00983	0.00878	0.01128	0.01169
611.185	0.0161362	0.0156711	0.0151945	0.012579		591.407	0.02208	0.74963	0.00847	0.00903	0.0093	0.00842	0.01097	0.01175
611.459	0.0148523	0.0141708	0.0135644	0.0122073		591.683	0.02327	0.15815	0.00869	0.0095	0.01044	0.00987	0.01186	0.013
611.733	0.0138647	0.0152141	0.0132779	0.0131115		591.958	0.02287	0.03935	0.00833	0.00903	0.01029	0.00916	0.01024	0.01166
612.007	0.0140227	0.0150948	0.0134755	0.0136741		592.234	0.02136	0.02341	0.00809	0.00907	0.00944	0.0089	0.01124	0.0121
612.28	0.0118994	0.0152538	0.0119541	0.0142468		592.509	0.02276	0.01757	0.00753	0.00867	0.01029	0.00935	0.0112	0.01323
612.554	0.0170349	0.0160586	0.0158663	0.0143071		592.785	0.02395	0.01517	0.00881	0.01021	0.01037	0.0105	0.01234	0.01397
612.828	0.0145462	0.0142007	0.0132187	0.0132823		593.06	0.02469	0.01352	0.00981	0.01067	0.01152	0.01172	0.01241	0.01441
613.101	0.015198	0.0156015	0.0141671	0.0137043		593.336	0.02313	0.01009	0.00909	0.01009	0.01123	0.01152	0.01275	0.01435
613.375	0.0152572	0.0134555	0.0137027	0.0126493		593.611	0.02346	0.00873	0.0085	0.00873	0.01055	0.00993	0.01158	0.01292
613.649	0.0139734	0.0146179	0.013357	0.0123379		593.886	0.02238	0.0081	0.00853	0.0081	0.00997	0.00927	0.01135	0.01184
613.922	0.0131438	0.0132965	0.0128037	0.0120264		594.162	0.02179	0.0077	0.00688	0.0077	0.00975	0.00861	0.00992	0.01089
614.196	0.0150498	0.0132866	0.012537	0.0119159		594.437	0.02155	0.00793	0.00678	0.00793	0.00861	0.00842	0.00946	0.01096
614.469	0.0142203	0.0142503	0.0140584	0.0127197		594.712	0.02139	0.00863	0.00687	0.00863	0.00818	0.00782	0.0092	0.01053
614.743	0.016946	0.016456	0.0155798	0.0133727		594.988	0.02071	0.00869	0.00716	0.00869	0.00873	0.00818	0.00987	0.01012
615.016	0.0148819	0.0148067	0.0137917	0.0129708		595.263	0.02141	0.00673	0.00696	0.00673	0.00801	0.00765	0.0085	0.00995
615.29	0.0144474	0.0134356	0.0133668	0.0116044		595.538	0.02111	0.00739	0.00691	0.00739	0.00833	0.0073	0.00858	0.01012
615.563	0.0147141	0.0137536	0.0141572	0.0113934		595.813	0.02238	0.00795	0.00741	0.00795	0.00896	0.00678	0.00924	0.01069
615.836	0.0136771	0.0141212	0.0130902	0.0120063		596.089	0.02147	0.00773	0.00659	0.00773	0.00807	0.00736	0.00872	0.01032
616.11	0.0148523	0.014459	0.0143647	0.0122073		596.364	0.02061	0.00684	0.00638	0.00684	0.00841	0.0073	0.00801	0.01056
616.383	0.0135388	0.0131475	0.0133372	0.0118556		596.639	0.02152	0.00685	0.00661	0.00685	0.00827	0.00722	0.0091	0.00978
616.656	0.0136771	0.0136741	0.0129618	0.011946		596.914	0.02078	0.00816	0.00684	0.00816	0.00849	0.00765	0.00927	0.01016
616.93	0.0133018	0.0140218	0.011964	0.0116848		597.189	0.02175	0.00758	0.00665	0.00758	0.00924	0.00739	0.00984	0.01073
617.203	0.0143783	0.0136045	0.0141177	0.0113432		597.464	0.02235	0.00796	0.00621	0.00796	0.00836	0.00728	0.00958	0.01027
617.476	0.0121365	0.011687	0.011717	0.0111423		597.739	0.02075	0.00653	0.00613	0.00653	0.00823	0.00679	0.00852	0.0099
617.75	0.0132623	0.0108922	0.0123592	0.0103988		598.014	0.02258	0.00818	0.00727	0.00818	0.00923	0.00809	0.00886	0.01079
618.023	0.0133314	0.0130382	0.0125864	0.0110619		598.289	0.02079	0.00762	0.00691	0.00762	0.00807	0.00778	0.009	0.01032
618.296	0.0139141	0.0136343	0.0135348	0.0115642		598.564	0.02159	0.00786	0.00738	0.00786	0.00849	0.00847	0.00947	0.01066
618.569	0.0117612	0.0117565	0.0113416	0.0110518		598.839	0.02121	0.00753	0.00688	0.00753	0.00807	0.00747	0.00933	0.01129
618.842	0.0129068	0.0125216	0.0123394	0.010881		599.114	0.02222	0.00813	0.00748	0.00813	0.00881	0.00892	0.00983	0.01172
619.115	0.0144968	0.012919	0.0135546	0.0113733		599.389	0.02161	0.00881	0.0079	0.00881	0.00998	0.00855	0.00993	0.01133
619.388	0.0138845	0.0120248	0.012211	0.0104992		599.664	0.02192	0.00869	0.00773	0.00869	0.00963	0.00929	0.00978	0.01218
619.661	0.012571	0.0116473	0.0118454	0.0105997		599.938	0.02133	0.00756	0.0071	0.00756	0.00847	0.00824	0.01	0.01149
619.934	0.0129364	0.0120248	0.0112922	0.0111121		600.213	0.02221	0.00812	0.00707	0.00812	0.00913	0.00836	0.00915	0.01084
620.207	0.0116032	0.0121838	0.0121319	0.0105394		600.488	0.02167	0.00795	0.00711	0.00795	0.00818	0.00816	0.00906	0.00973
620.48	0.011376	0.0103954	0.010897	0.0100974		600.763	0.02185	0.00816	0.00742	0.00816	0.00926	0.00853	0.00921	0.01019
620.753	0.0123834	0.0112598	0.0100079	0.0104992		601.037	0.02071	0.00672	0.0061	0.00672	0.00818	0.00721	0.00787	0.00956
621.026	0.0125512	0.0114585	0.0115392	0.0106098		601.312	0.0195	0.00724	0.00594	0.00724	0.00718	0.00693	0.00943	0.00969
621.299	0.0110007	0.0118658	0.0106204	0.0109212		601.587	0.02121	0.00782	0.00704	0.00782	0.00916	0.00773	0.00921	0.00982
621.572	0.0131734	0.0117665	0.0118158	0.0101175		601.862	0.02056	0.00745	0.00656	0.00745	0.00807	0.0067	0.00892	0.01035
621.845	0.0133018	0.012462	0.0128136	0.0107705		602.136	0.01945	0.00744	0.00631	0.00744	0.00821	0.00707	0.00881	0.01033
622.118	0.0119784	0.0114386	0.0110452	0.00985623		602.411	0.01968	0.00739	0.00679	0.00739	0.0081	0.00628	0.00855	0.00973
622.391	0.0112081	0.0111604	0.0109069	0.0103988		602.685	0.01951	0.00741	0.0065	0.00741	0.0081	0.00698	0.00827	0.00946
622.663	0.0136968	0.0127501	0.0130013	0.0107404		602.96	0.02021	0.00826	0.00675	0.00826	0.00896	0.00756	0.00884	0.00981
622.936	0.0102403	0.0115082	0.0100671	0.0101476		603.234	0.01936	0.00635	0.00561	0.00635	0.00812	0.00631	0.00852	0.00912
623.209	0.0119686	0.0128594	0.01147	0.01066		603.509	0.02004	0.00696	0.00567	0.00696	0.00682	0.00653	0.00935	0.00916
623.482	0.0127191	0.0115181	0.0116577	0.0102983		603.783	0.0201	0.00693	0.00616	0.00693	0.00715	0.00628	0.00809	0.00967
623.754	0.0110007	0.0114585	0.0108871	0.0104088		604.058	0.01985	0.00732	0.00607	0.00732	0.00724	0.00593	0.00755	0.00873
624.027	0.00861077	0.0094416	0.00860499	0.00934382		604.332	0.01999	0.00742	0.00628	0.00742	0.00773	0.00653	0.00807	0.0097
624.299	0.0114056	0.0109418	0.0110353	0.0103485		604.607	0.01962	0.00749	0.00756	0.00749	0.00733	0.00645	0.00893	0.00918
624.572	0.010023	0.010614	0.00986955	0.00965528		604.881	0.01891	0.00699	0.00765	0.00699	0.00736	0.00616	0.00824	0.00836
624.845	0.0117513	0.00963037	0.0106006	0.00900222		605.156	0.01913	0.00695	0.00821	0.00695	0.00741	0.00662	0.00863	0.00918
625.117	0.0107341	0.00960057	0.0103536	0.00955481		605.43	0.02018	0.0073	0.01047	0.0073	0.00736	0.00704	0.00893	0.00867
625.39	0.0112081	0.0100079	0.0110452	0.00870081		605.704	0.01948	0.00744	0.01471	0.00744	0.00795	0.00693	0.00849	0.00969
625.662	0.0108921	0.0110412	0.0105413	0.00977585		605.978	0.01893	0.00739	0.04166	0.00739	0.00719	0.00641	0.00759	0.00899
625.935	0.0103983	0.0111505	0.0103833	0.00975575		606.253	0.01864	0.00741	0.37915	0.00741	0.00721	0.00721	0.00809	0.0091
626.207	0.0103094	0.00989863	0.00963245	0.00952467		606.527	0.01871	0.00826	1	0.00826	0.00701	0.00753	0.00864	0.0101
626.479	0.0104674	0.0103358	0.00954353	0.0090625		606.801	0.02071	0.00635	0.39278	0.00635	0.00866	0.00747	0.0095	0.00978
626.752	0.0112378	0.011071	0.0103734	0.00975575		607.075	0.01842	0.00696	0.05811	0.00696	0.00725	0.00658	0.00781	0.00909
627.024	0.0106551	0.0107829	0.0105315	0.00941415		607.35	0.01956	0.00693	0.01364	0.00693	0.00807	0.00702	0.00866	0.00964
627.297	0.0110699	0.010147	0.0098004	0.00867067		607.624	0.02004	0.00753	0.01098	0.00753	0.00818	0.00752	0.00915	0.01002
627.569	0.00960823	0.0100179	0.00889149	0.00864052		607.898	0.01917	0.00813	0.0105	0.00813	0.00829	0.00768	0.00927	0.01019
627.841	0.011218	0.0101073	0.0113317	0.00878118		608.172	0.01993	0.00881	0.00929	0.00881	0.00773	0.0079	0.00896	0.00993
628.113	0.0101218	0.00995824	0.0090792	0.00904241		608.446	0.02014	0.00869	0.00986	0.00869	0.00789	0.00792	0.00978	0.01104
628.386	0.00999339	0.0103159	0.00888161	0.00884147		608.72	0.01945	0.00987	0.01016	0.00987	0.00787	0.00804	0.00973	0.01043
628.658	0.0095391	0.00922302	0.00921751	0.00866062		608.994	0.02002	0.01077	0.0105	0.01077	0.00866	0.00838	0.00986	0.01129
628.93	0.00885767	0.0091038	0.00825921	0.00864052		609.268	0.02144	0.01171	0.00929	0.01171	0.00918	0.00859	0.01072	0.01144
629.202	0.00952923	0.00928264	0.00818018	0.0082085		609.542	0.02053	0.01314	0.00986	0.01314	0.00949	0.01049	0.01171	0.01321
629.474	0.0110797	0.0102364	0.0100079	0.00900222		609.816	0.02258	0.00693	0.01016	0.00693	0.00947	0.01107	0.00759	0.00978
629.747	0.0107835	0.00932238	0.0105216	0.00832906		610.09	0.02401	0.00753	0.0105	0.00753	0.00725	0.00768	0.00809	0.00909
630.019	0.0101613	0.00957076	0.00994859	0.00870081		610.364	0.02532	0.00813	0.00929	0.00813	0.00807	0.0079	0.00864	0.00964
630.291	0.0114945	0.0106935	0.0112329	0.00910269		610.638	0.0244	0.00881	0.00986	0.00881	0.00818	0.00792	0.0095	0.01002
630.563	0.0114056	0.0109021	0.0100573	0.00994665		610.911	0.01945	0.00869	0.01016	0.00869	0.00829	0.00804	0.00781	0.01019
630.835	0.0130944	0.0126706	0.0119936	0.0105193		611.185	0.02002	0.00987	0.0105	0.00987	0.00773	0.00838	0.00866	0.00993
631.107	0.0121957	0.0117367	0.0118059	0.010228		611.459	0.02144	0.00753	0.00929	0.00753	0.00789	0.00859	0.00915	0.01104
631.379	0.0109909	0.0121937	0.0103339	0.00954476		611.733	0.02053	0.00813	0.00986	0.00813	0.00787	0.00768	0.00927	0.01043
631.651	0.0118599	0.0108027	0.0106006	0.00909264		612.007	0.02258	0.00881	0.01016	0.00881	0.00866	0.0079	0.00759	0.01129
631.923	0.0109217	0.0102861	0.0097016	0.00864052		612.28	0.01945	0.00869	0.0105	0.00869	0.00918	0.00792	0.00809	0.01144
632.194	0.00914407	0.00833877	0.00911872	0.0078669		612.554	0.02002	0.00987	0.00929	0.00987	0.00992	0.00804	0.00864	0.00978
632.466	0.0100428	0.00860703	0.00960281	0.00772624		612.828	0.02144	0.01077	0.00986	0.01352	0.01095	0.00838	0.0095	0.00909
632.738	0.0103292	0.0114585	0.00983991	0.00912279		613.101	0.02053	0.01171	0.01016	0.01417	0.0097	0.00859	0.00781	0.00964
633.01	0.0112871	0.00954096	0.00993871	0.00808793		613.375	0.02258	0.01314	0.01247	0.01457	0.0106	0.00768	0.00866	0.01002
633.282	0.00819598	0.00813013	0.00872354	0.00792718		613.649	0.02031	0.00693	0.01192	0.0168	0.00986	0.0079	0.00915	0.01019
633.554	0.0094601	0.00911373	0.00886186	0.0083793		613.922	0.0203	0.00753	0.01138	0.02081	0.00992	0.00792	0.00927	0.00993
633.825	0.0113365	0.0105345	0.0105512	0.00845968		614.196	0.02161	0.00813	0.0113	0.06135	0.01095	0.00804	0.01408	0.01104
634.097	0.0107736	0.0106338	0.00942498	0.00863048		614.469	0.02184	0.00881	0.0119	0.53838	0.0097	0.00838	0.01372	0.01043
634.369	0.0100033	0.00988869	0.0094645	0.00823864		614.743	0.02139	0.00869	0.01281	1	0.0106	0.00859	0.01516	0.01129
634.64	0.00984525	0.00992844	0.00897053	0.0083793		615.016	0.01979	0.00753	0.01124	0.50709	0.00981	0.01264	0.0146	0.01144
634.912	0.0101317	0.00924289	0.00908908	0.00766595		615.29	0.01921	0.00813	0.01052	0.12944	0.00864	0.0114	0.01339	0.01387
635.184	0.0091737	0.00969992	0.00971148	0.00861038		615.563	0.02028	0.00881	0.01023	0.07547	0.00903	0.01009	0.01248	0.01324
635.455	0.00899593	0.00921309	0.00823945	0.0078468		615.836	0.02016	0.00869	0.01023	0.03014	0.00826	0.00978	0.01144	0.01275
635.727	0.0102502	0.00922302	0.00938546	0.00713346		616.11	0.01879	0.00987	0.00901	0.01724	0.00883	0.00919	0.01058	0.01195
635.998	0.0092132	0.00666963	0.00873342	0.00664115		616.383	0.01808	0.01077	0.00819	0.01471	0.00809	0.00809	0.01034	0.01058
636.27	0.00813673	0.00810032	0.00739971	0.0069928		616.656	0.01856	0.01171	0.00867	0.01289	0.00799	0.00906	0.01004	0.01099
636.541	0.00796884	0.00860703	0.00839752	0.0075052		616.93	0.01759	0.01314	0.00861	0.01077	0.00789	0.00779	0.00992	0.01059
636.813	0.0105662	0.0101073	0.00868403	0.00743487		617.203	0.01731	0.00693	0.00787	0.00993	0.00799	0.00798	0.01006	0.01047
637.084	0.00708001	0.00873619	0.00806163	0.00695261		617.476	0.01688	0.00753	0.00681	0.00957	0.0067	0.00765	0.00935	0.00986
637.356	0.0101218	0.00908393	0.00959293	0.00747506		617.75	0.01649	0.00813	0.00738	0.00903	0.00695	0.0075	0.00843	0.00993
637.627	0.00818611	0.00800097	0.0075479	0.00670143		618.023	0.01688	0.00881	0.00799	0.00858	0.0077	0.00684	0.00953	0.01012
637.898	0.0072084	0.00785194	0.00686622	0.00679185		618.296	0.01674	0.00869	0.00772	0.00884	0.00864	0.00775	0.0091	0.00936
638.17	0.00869965	0.00926276	0.00770597	0.00738463		618.569	0.01713	0.00802	0.00821	0.00802	0.00702	0.00624	0.00863	0.01016
638.441	0.00847251	0.0091336	0.00843704	0.0075052		618.842	0.01651	0.00806	0.00656	0.00806	0.00718	0.0067	0.00923	0.00899
638.712	0.00946997	0.00924289	0.00811102	0.00746501		619.115	0.01751	0.00775	0.00756	0.00775	0.00776	0.00742	0.00883	0.0097
638.983	0.00796884	0.00686834	0.00717248	0.00648039		619.388	0.01743	0.00695	0.00768	0.00695	0.00753	0.00742	0.00929	0.00955
639.255	0.00852189	0.00769297	0.006639	0.00690237		619.661	0.01594	0.00861	0.00662	0.00861	0.00673	0.00653	0.00796	0.0093
639.526	0.0092132	0.00697762	0.00832837	0.00664115		619.934	0.01626	0.01077	0.00668	0.01077	0.00695	0.00639	0.0087	0.00896
639.797	0.00844288	0.00964031	0.00859511	0.00757553		620.207	0.0166	0.00993	0.00693	0.00993	0.0077	0.00647	0.00827	0.00946
640.068	0.00702076	0.00601389	0.00574985	0.00624931		620.48	0.01648	0.00957	0.00759	0.00957	0.00836	0.00664	0.00875	0.00975
640.339	0.0086009	0.0125315	0.00789368	0.00675167		620.753	0.0162	0.00903	0.00759	0.00903	0.00796	0.00636	0.00815	0.00862
640.61	0.00900581	0.0183139	0.00763681	0.00653063		621.026	0.01634	0.00858	0.00742	0.00858	0.00843	0.00616	0.00826	0.00961
640.881	0.00863052	0.0112598	0.00803199	0.00648039		621.299	0.01599	0.00884	0.00739	0.00884	0.00933	0.00638	0.00838	0.00947
641.153	0.00737629	0.00799103	0.00743923	0.00638997		621.572	0.01619	0.00802	0.00748	0.00802	0.00966	0.00681	0.00838	0.00947
641.424	0.00713927	0.0276234	0.00607587	0.0059278		621.845	0.01711	0.00806	0.00801	0.00806	0.0114	0.00755	0.00827	0.0093
641.695	0.00698125	0.317091	0.00706381	0.00604837		622.118	0.01602	0.00775	0.00678	0.00775	0.01277	0.00661	0.00807	0.00915
641.966	0.00819598	1	0.00791344	0.00687223		622.391	0.01546	0.00695	0.00755	0.00695	0.01636	0.00582	0.00824	0.00899
642.236	0.00787996	0.498948	0.00732067	0.00641006		622.663	0.01693	0.00861	0.00747	0.00861	0.0285	0.00676	0.00957	0.00938
642.507	0.00622081	0.0868184	0.00685634	0.00601823		622.936	0.01616	0.00679	0.00788	0.00679	0.09661	0.0059	0.00864	0.00953
642.778	0.00789971	0.0119056	0.00695514	0.00593785		623.209	0.01683	0.00721	0.0079	0.00721	0.52918	0.00738	0.00887	0.00918
643.049	0.00798859	0.00815994	0.00594744	0.0064402		623.482	0.01673	0.00835	0.00695	0.00835	1	0.00809	0.00901	0.00932
643.32	0.00980575	0.00933231	0.00819994	0.00692247		623.754	0.01642	0.00758	0.00755	0.00758	0.84062	0.00661	0.00876	0.01032
643.591	0.00793921	0.00809039	0.00748862	0.00624931		624.027	0.016	0.00705	0.00705	0.00705	0.22862	0.00662	0.00789	0.00921
643.862	0.00813673	0.00746446	0.00681683	0.00573691		624.299	0.01559	0.00722	0.00704	0.00722	0.05655	0.00656	0.00853	0.00922
644.132	0.0066751	0.00709685	0.00641177	0.0059278		624.572	0.01565	0.00702	0.00721	0.00702	0.0447	0.00687	0.00833	0.00859
644.403	0.00938109	0.00920315	0.00777512	0.00720379		624.845	0.01576	0.00701	0.00707	0.00701	0.02309	0.00639	0.00804	0.00921
644.674	0.00654671	0.0065206	0.00641177	0.00556611		625.117	0.01597	0.00776	0.00721	0.00776	0.01602	0.00673	0.00813	0.00864
644.944	0.00584553	0.00729556	0.00567082	0.00586752		625.39	0.01582	0.00692	0.00696	0.00692	0.01312	0.00701	0.00889	0.00947
645.215	0.00755405	0.00712666	0.00714284	0.00566658		625.662	0.01571	0.00695	0.00718	0.00695	0.01151	0.00608	0.00869	0.00842
645.486	0.00643808	0.00708691	0.00672791	0.00584742		625.935	0.01592	0.00718	0.00701	0.00718	0.00973	0.00673	0.00841	0.00867
645.756	0.00622081	0.00690808	0.00592768	0.00549578		626.207	0.01591	0.00712	0.00676	0.00712	0.00887	0.00625	0.00887	0.00901
646.027	0.0064282	0.00678885	0.00581901	0.00561634		626.479	0.01475	0.00672	0.00691	0.00672	0.0094	0.00633	0.00855	0.00927
646.297	0.00677386	0.007842	0.0068761	0.00624931		626.752	0.01508	0.00766	0.00765	0.00766	0.00775	0.00594	0.00786	0.00913
646.568	0.00847251	0.00834871	0.00787392	0.00678181		627.024	0.01485	0.00739	0.00718	0.00739	0.00826	0.00542	0.00781	0.00901
646.839	0.00899593	0.00877593	0.0084074	0.00641006		627.297	0.0144	0.00787	0.00658	0.00787	0.00873	0.00519	0.00798	0.00833
647.109	0.00688249	0.0075042	0.0069255	0.0064402		627.569	0.01472	0.00621	0.00673	0.00621	0.00815	0.00571	0.00769	0.00819
647.379	0.00745529	0.00666963	0.00642165	0.00532497		627.841	0.01585	0.00668	0.00616	0.00668	0.00893	0.0065	0.00806	0.00861
647.65	0.00631957	0.00661002	0.00562142	0.0055862		628.113	0.01431	0.00642	0.00675	0.00642	0.00903	0.00584	0.00767	0.00859
647.92	0.00705038	0.0067193	0.0062537	0.00581728		628.386	0.01442	0.00644	0.00607	0.00644	0.00775	0.00554	0.00729	0.00764
648.191	0.008354	0.00972973	0.00809126	0.00669138		628.658	0.01452	0.00672	0.00614	0.00672	0.0069	0.00587	0.00736	0.00755
648.461	0.00815648	0.0079811	0.00750838	0.0059278		628.93	0.01537	0.00687	0.00601	0.00687	0.00615	0.00508	0.00645	0.00792
648.731	0.00683311	0.00748433	0.00631298	0.00583738		629.202	0.01469	0.00639	0.00568	0.00639	0.00605	0.00618	0.00673	0.00688
649.002	0.00608255	0.00592447	0.00549299	0.00499342		629.474	0.015	0.00667	0.00585	0.00667	0.00653	0.00644	0.00681	0.00879
649.272	0.00590478	0.00639144	0.00599684	0.00567662		629.747	0.01522	0.00568	0.00634	0.00568	0.00542	0.00539	0.00718	0.00859
649.542	0.00540111	0.00591454	0.00502866	0.00527474		630.019	0.01499	0.00656	0.00556	0.00656	0.00565	0.00476	0.00804	0.00796
649.812	0.00733678	0.00647092	0.00574985	0.0052245		630.291	0.01511	0.00725	0.00665	0.00725	0.00527	0.00658	0.00839	0.00901
650.083	0.00723803	0.00662989	0.0062043	0.00601823		630.563	0.01603	0.00813	0.00788	0.00813	0.00605	0.0067	0.00915	0.0091
650.353	0.00791946	0.00562641	0.00662912	0.00556611		630.835	0.01736	0.00889	0.00966	0.00889	0.0055	0.00815	0.01103	0.01039
650.623	0.00735654	0.00692795	0.00617467	0.00553596		631.107	0.01722	0.00858	0.00916	0.00858	0.00559	0.00842	0.01091	0.01061
650.893	0.00774169	0.0071664	0.0065896	0.00546563		631.379	0.01565	0.00815	0.00829	0.00815	0.00539	0.00685	0.0097	0.01081
651.163	0.00595416	0.00631195	0.00645129	0.00547568		631.651	0.01528	0.00702	0.00812	0.00702	0.00567	0.00548	0.00887	0.00958
651.433	0.00822561	0.00904419	0.00737007	0.00661101		631.923	0.01546	0.00613	0.00648	0.00613	0.00615	0.00548	0.00746	0.00802
651.703	0.00639858	0.00825929	0.00611539	0.00632969		632.194	0.01332	0.00559	0.00525	0.00559	0.00605	0.0047	0.00596	0.00667
651.973	0.00626031	0.00661995	0.00618455	0.00532497		632.466	0.01351	0.00522	0.00531	0.00522	0.00653	0.00542	0.00618	0.00631
652.243	0.00668498	0.00591454	0.00608575	0.00512403		632.738	0.01383	0.00578	0.00524	0.00578	0.00542	0.0051	0.00656	0.00698
652.513	0.00527273	0.00585493	0.00488047	0.00482262		633.01	0.01254	0.00545	0.00522	0.00545	0.00565	0.00447	0.00648	0.00701
652.783	0.00591466	0.00533829	0.00572021	0.00427003		633.282	0.01272	0.00534	0.00456	0.00534	0.00527	0.00471	0.0059	0.00616
653.053	0.0058554	0.00640137	0.0053942	0.00515417		633.554	0.0138	0.00527	0.00496	0.00527	0.00605	0.00513	0.00615	0.00619
653.323	0.00626031	0.00591454	0.00602648	0.0052446		633.825	0.01346	0.00564	0.00567	0.00564	0.0055	0.00545	0.00638	0.00747
653.593	0.00548012	0.00650073	0.00549299	0.00510394		634.097	0.01345	0.00582	0.00528	0.00582	0.00559	0.00453	0.00613	0.00702
653.863	0.00758368	0.0075042	0.00657972	0.00527474		634.369	0.01298	0.00531	0.00537	0.00531	0.00539	0.00473	0.00715	0.00651
654.132	0.00573689	0.00600396	0.00554239	0.00502356		634.64	0.01345	0.00601	0.00464	0.00601	0.00567	0.00454	0.00559	0.00662
654.402	0.00754418	0.00657027	0.00606599	0.0050537		634.912	0.01251	0.00534	0.00582	0.00534	0.00534	0.00445	0.0059	0.0067
654.672	0.00468017	0.00507003	0.00473228	0.00427003		635.184	0.0119	0.00544	0.00494	0.00544	0.00587	0.0039	0.00558	0.00604
654.942	0.00584553	0.00589467	0.00530528	0.00430017		635.455	0.01266	0.00531	0.00482	0.00531	0.00524	0.00516	0.00564	0.00613
655.211	0.00529248	0.00543764	0.00515709	0.0047121		635.727	0.01154	0.00454	0.0048	0.00454	0.00533	0.00444	0.00547	0.00627
655.481	0.00462092	0.00526874	0.00406048	0.00440064		635.998	0.01195	0.00439	0.00373	0.00439	0.00482	0.004	0.00556	0.00556
655.751	0.00616156	0.00524887	0.0055819	0.00445087		636.27	0.01152	0.00477	0.00379	0.00477	0.00505	0.00445	0.00488	0.00494
656.02	0.0052826	0.00613312	0.00538432	0.00444083		636.541	0.01161	0.00408	0.00459	0.00408	0.00473	0.00439	0.00508	0.00496
656.29	0.00644796	0.00680872	0.005246	0.00445087		636.813	0.0111	0.00448	0.00468	0.00448	0.00451	0.00456	0.00548	0.00636
656.56	0.00668498	0.0059046	0.00519661	0.00465182		637.084	0.01121	0.00453	0.00396	0.00453	0.00419	0.0045	0.00473	0.00541
656.829	0.00503571	0.00459313	0.00453469	0.0040289		637.356	0.01137	0.00439	0.0048	0.00439	0.00498	0.00422	0.00576	0.00582
657.099	0.00472955	0.00469248	0.00453469	0.00411932		637.627	0.01152	0.0042	0.00416	0.0042	0.00445	0.0042	0.00453	0.00551
657.368	0.00573689	0.00455339	0.00468288	0.00817836		637.898	0.01073	0.00448	0.00382	0.00448	0.00419	0.00417	0.00496	0.00454
657.638	0.0067146	0.00514951	0.00540407	0.00936392		638.17	0.01143	0.0049	0.00396	0.0049	0.00467	0.00511	0.00528	0.00517
657.907	0.00601342	0.00545751	0.00492987	0.00643016		638.441	0.01087	0.00454	0.004	0.00454	0.00494	0.00505	0.00485	0.00547
658.176	0.00574677	0.00584499	0.00511757	0.0109514		638.712	0.01104	0.00457	0.0038	0.00457	0.00447	0.00553	0.00474	0.00553
658.446	0.00570727	0.00531841	0.00580913	0.00794727		638.983	0.00986	0.00513	0.00363	0.00513	0.00411	0.00491	0.00376	0.00476
658.715	0.00533198	0.00480177	0.00501878	0.0450412		639.255	0.00955	0.004	0.00337	0.004	0.00411	0.00601	0.00407	0.005
658.984	0.00626031	0.0047521	0.00474216	1		639.526	0.01061	0.00384	0.00456	0.00384	0.00394	0.00724	0.00461	0.00517
659.254	0.00645783	0.00534822	0.00564118	0.749475		639.797	0.01046	0.00481	0.00414	0.00481	0.00454	0.00943	0.00507	0.00556
659.523	0.00573689	0.00614305	0.00567082	0.0501251		640.068	0.01103	0.00414	0.00507	0.00414	0.00413	0.01448	0.00559	0.00504
659.792	0.00569739	0.00595428	0.00519661	0.00623926		640.339	0.01004	0.00454	0.00377	0.00454	0.00379	0.0397	0.00451	0.00551
660.062	0.0058554	0.00572577	0.00481131	0.00409923		640.61	0.01053	0.00382	0.00405	0.00382	0.00431	0.26078	0.00485	0.00517
660.331	0.00555913	0.00502035	0.00486071	0.00176829		640.881	0.01093	0.00445	0.0038	0.00445	0.00433	0.72653	0.00424	0.00487
660.6	0.00492707	0.00620266	0.0053942	0.00252183		641.153	0.00981	0.00444	0.00342	0.00444	0.00342	1	0.00413	0.00407
660.869	0.00517397	0.00554693	0.00436674	0.00348635		641.424	0.01078	0.00331	0.0036	0.00331	0.00334	0.56028	0.00368	0.00473
661.138	0.00456166	0.00511971	0.00413952	0.00368729		641.695	0.0105	0.00357	0.00376	0.00357	0.00394	0.09279	0.00428	0.00411
661.407	0.00492707	0.00498061	0.00418891	0.0036471		641.966	0.01001	0.00419	0.00396	0.00419	0.00433	0.01535	0.00513	0.00514
661.676	0.00490732	0.00519919	0.00439638	0.00381791		642.236	0.0108	0.00424	0.00427	0.00424	0.00433	0.00866	0.00488	0.00493
661.945	0.00492707	0.00533829	0.00393205	0.00393847		642.507	0.01035	0.00441	0.0037	0.00441	0.00394	0.01092	0.00387	0.00465
662.214	0.0049567	0.00429507	0.00427783	0.00389828		642.778	0.01038	0.00397	0.00363	0.00397	0.00359	0.00881	0.00417	0.00485
662.483	0.00698125	0.00760355	0.00564118	0.00445087		643.049	0.00984	0.00394	0.00347	0.00394	0.00347	0.00599	0.00462	0.00439
662.752	0.00486782	0.00581518	0.00431734	0.00399875		643.32	0.01046	0.0045	0.00407	0.0045	0.00421	0.00596	0.00459	0.00534
663.021	0.00447278	0.00439442	0.00437662	0.00268258		643.591	0.01063	0.00391	0.00431	0.00391	0.00396	0.00581	0.00493	0.00474
663.29	0.00540111	0.00691801	0.00445566	0.00451116		643.862	0.00983	0.00371	0.00387	0.00371	0.00328	0.00608	0.00436	0.00497
663.559	0.00465055	0.00401688	0.00360603	0.00310456		644.132	0.00861	0.0038	0.0035	0.0038	0.00328	0.00514	0.00356	0.00476
663.828	0.00484806	0.00412617	0.00486071	0.00297395		644.403	0.01	0.00434	0.004	0.00434	0.00476	0.00593	0.00498	0.00576
664.097	0.00533198	0.00486139	0.00499902	0.00308447		644.674	0.00947	0.00336	0.00285	0.00336	0.00362	0.00499	0.00419	0.00436
664.366	0.00464067	0.00420565	0.00441614	0.00327536		644.944	0.00926	0.00399	0.00319	0.00399	0.00396	0.00448	0.0039	0.0052
664.634	0.00445303	0.00491106	0.00415927	0.00294381		645.215	0.00963	0.00356	0.00383	0.00356	0.00337	0.00477	0.00439	0.00451
664.903	0.00361358	0.00368901	0.00330965	0.00270268		645.486	0.00916	0.00345	0.00383	0.00345	0.00405	0.00433	0.00433	0.00499
665.172	0.00390986	0.0041063	0.00348748	0.00344616		645.756	0.00949	0.00273	0.00325	0.00273	0.00396	0.00479	0.00387	0.00522
665.441	0.0044234	0.00460307	0.00432722	0.00319498		646.027	0.00923	0.00384	0.00363	0.00384	0.00367	0.0044	0.00384	0.00464
665.709	0.00676398	0.00588473	0.00549299	0.00399875		646.297	0.00983	0.0041	0.00337	0.0041	0.00368	0.00407	0.00431	0.00494
665.978	0.00403824	0.00398707	0.00349736	0.00290362		646.568	0.01029	0.00468	0.00407	0.00468	0.00478	0.00414	0.00382	0.00496
666.247	0.00304078	0.00419572	0.00369494	0.00348635		646.839	0.00926	0.00407	0.00394	0.00407	0.00364	0.00362	0.00391	0.0045
666.515	0.00490732	0.00423546	0.00424819	0.00308447		647.109	0.00902	0.00362	0.0042	0.00362	0.00439	0.00388	0.00436	0.0047
666.784	0.00436415	0.00306308	0.00349736	0.00265244		647.379	0.00873	0.00343	0.00417	0.00343	0.00388	0.00334	0.00367	0.004
667.052	0.004137	0.00433481	0.00341832	0.0033055		647.65	0.00781	0.00371	0.00365	0.00371	0.00376	0.00354	0.00387	0.00456
667.321	0.00437402	0.0039672	0.00364555	0.00310456		647.92	0.00856	0.00394	0.00396	0.00394	0.00317	0.00319	0.00405	0.00371
667.589	0.00550975	0.00486139	0.0047224	0.0036471		648.191	0.0089	0.00456	0.00371	0.00456	0.00347	0.00323	0.00327	0.004
667.858	0.00435427	0.00371882	0.00363567	0.00285338		648.461	0.00975	0.00422	0.00385	0.00422	0.00451	0.00474	0.00448	0.00496
668.126	0.00264575	0.00443416	0.00265761	0.00304428		648.731	0.00886	0.00385	0.00368	0.00385	0.00371	0.00377	0.00431	0.00422
668.395	0.00338644	0.004921	0.00296387	0.00355668		649.002	0.00821	0.00325	0.00336	0.00325	0.00334	0.0035	0.0043	0.00373
668.663	0.00395924	0.00308295	0.00290459	0.0026022		649.272	0.00869	0.00354	0.00342	0.00354	0.0032	0.00379	0.00405	0.00391
668.931	0.00469005	0.00303327	0.00427783	0.00233093		649.542	0.00886	0.00333	0.00385	0.00333	0.0031	0.0034	0.00457	0.00431
669.2	0.00370246	0.00473223	0.00316146	0.00285338		649.812	0.00902	0.0039	0.00333	0.0039	0.00457	0.00422	0.00439	0.0039
669.468	0.00358395	0.00460307	0.00265761	0.00362701		650.083	0.00904	0.00417	0.00396	0.00417	0.00384	0.00427	0.00547	0.00488
669.736	0.00575664	0.00550719	0.00473228	0.0033055		650.353	0.01023	0.00468	0.00514	0.00468	0.00433	0.00542	0.0055	0.00525
670.005	0.00489744	0.00523893	0.00333929	0.00390833		650.623	0.00952	0.00467	0.00536	0.00467	0.00442	0.00479	0.00531	0.00467
670.273	0.00243835	0.00242722	0.00277616	0.0022807		650.893	0.00901	0.00431	0.00434	0.00431	0.00421	0.00433	0.00542	0.00413
670.541	0.00222108	0.0026756	0.00262797	0.0022606		651.163	0.00855	0.00427	0.00393	0.00427	0.00399	0.00325	0.00542	0.00431
670.809	0.00226059	0.00356979	0.00229207	0.00299404		651.433	0.00966	0.0049	0.00465	0.0049	0.00427	0.00525	0.00732	0.00591
671.077	0.00489744	0.0052588	0.00469276	0.00324522		651.703	0.00822	0.00348	0.00379	0.00348	0.00353	0.00431	0.00758	0.00471
671.346	0.00382097	0.00231793	0.0040506	0.00236107		651.973	0.00846	0.0033	0.00331	0.0033	0.00364	0.00351	0.00921	0.00417
671.614	0.00401849	0.00310282	0.00354675	0.001919		652.243	0.00785	0.00348	0.0037	0.00348	0.00402	0.00365	0.01071	0.00379
671.882	0.00222108	0.00392746	0.00259833	0.00311461		652.513	0.0075	0.00285	0.0034	0.00285	0.00367	0.00293	0.01893	0.00397
672.15	0.00417651	0.00423546	0.00406048	0.00284334		652.783	0.00913	0.00359	0.00348	0.00359	0.0038	0.00334	0.06637	0.0044
672.418	0.00263587	0.00270541	0.00261809	0.00211994		653.053	0.00861	0.00408	0.00363	0.00408	0.00393	0.00376	0.53019	0.00464
672.686	0.00296177	0.00333134	0.00332941	0.00297395		653.323	0.00782	0.00393	0.00347	0.00393	0.00448	0.0032	1	0.00451
672.954	0.00386048	0.0044441	0.00326025	0.00334569		653.593	0.00846	0.00377	0.0038	0.00377	0.0039	0.00383	0.57021	0.0038
673.222	0.00173717	0.00310282	0.00221304	0.00216013		653.863	0.00907	0.00368	0.00403	0.00368	0.00404	0.00405	0.09473	0.00454
673.49	0.0043839	0.00418578	0.00392217	0.00291367		654.132	0.00847	0.00331	0.00339	0.00331	0.00345	0.00337	0.01885	0.00417
673.757	0.00445303	0.0037983	0.00411976	0.00293376		654.402	0.00827	0.00337	0.00347	0.00337	0.00419	0.0036	0.01315	0.00451
674.025	0.00412713	0.00453352	0.00420867	0.00316484		654.672	0.00807	0.0028	0.00333	0.0028	0.00367	0.00379	0.00932	0.0038
674.293	0.0032778	0.0034903	0.00291447	0.00270268		654.942	0.00789	0.00337	0.00334	0.00337	0.00433	0.00347	0.00692	0.00454
674.561	0.00428514	0.00391752	0.00305278	0.0027931		655.211	0.00724	0.00277	0.00299	0.00277	0.00302	0.00317	0.0065	0.00417
674.829	0.00411725	0.0039374	0.00308242	0.00288352		655.481	0.00732	0.00299	0.00294	0.00299	0.00297	0.0032	0.00608	0.00433
675.096	0.00452216	0.00338101	0.00363567	0.00280315		655.751	0.00752	0.00317	0.0032	0.00317	0.00303	0.0031	0.00813	0.00448
675.364	0.00530235	0.00515945	0.00452481	0.00319498		656.02	0.00776	0.00297	0.00316	0.00297	0.00314	0.00331	0.00692	0.00462
675.632	0.00490732	0.00356979	0.00460385	0.00246154		656.29	0.00739	0.00271	0.00336	0.00271	0.00316	0.00303	0.0065	0.0041
675.9	0.00494682	0.00406656	0.0037641	0.0027931		656.56	0.00732	0.0033	0.00311	0.0033	0.0035	0.00322	0.00608	0.00402
676.167	0.00501595	0.00490113	0.0040012	0.00336579		656.829	0.00747	0.00319	0.00297	0.00319	0.00353	0.00326	0.00813	0.00403
676.435	0.00397899	0.00353998	0.0028058	0.00321508		657.099	0.00727	0.00273	0.00306	0.00273	0.003	0.00294	0.00692	0.0041
676.702	0.00435427	0.00401688	0.00247978	0.00250173		657.368	0.00736	0.00303	0.00277	0.00303	0.00288	0.0028	0.0065	0.00382
676.97	0.00336668	0.00380824	0.00335904	0.00263235		657.638	0.00764	0.00342	0.00342	0.00342	0.00384	0.00371	0.00608	0.00439
677.238	0.00395924	0.00339095	0.00358627	0.00233093		657.907	0.00753	0.00307	0.00299	0.00307	0.00317	0.00374	0.00813	0.00493
677.505	0.00379135	0.00424539	0.00300339	0.00324522		658.176	0.00718	0.00302	0.00363	0.00302	0.0031	0.00357	0.00773	0.0055
677.773	0.00536161	0.00488126	0.0044359	0.00322513		658.446	0.00761	0.00325	0.00359	0.00325	0.00342	0.00379	0.00602	0.00522
678.04	0.00348519	0.00297366	0.00253906	0.00271272		658.715	0.00762	0.00337	0.00313	0.00337	0.0033	0.00297	0.00599	0.005
678.307	0.00345557	0.00553699	0.00331953	0.00386814		658.984	0.00755	0.00325	0.00311	0.00325	0.00368	0.00254	0.00505	0.005
678.575	0.0035642	0.00272528	0.00324049	0.00199938		659.254	0.00789	0.00286	0.00262	0.00286	0.00351	0.00342	0.00467	0.00505
678.842	0.00316917	0.00419572	0.00305278	0.00345621		659.523	0.00812	0.00351	0.00331	0.00351	0.00362	0.00376	0.00505	0.00519
679.11	0.00369259	0.00406656	0.00325037	0.00282324		659.792	0.00741	0.00354	0.00333	0.00354	0.00333	0.00343	0.00556	0.00507
679.377	0.00158903	0.00193045	0.00110655	0.00229074		660.062	0.00765	0.00283	0.00306	0.00283	0.00342	0.00294	0.00502	0.005
679.644	0.00468017	0.00486139	0.00428771	0.00311461		660.331	0.00738	0.00336	0.00357	0.00336	0.00345	0.0027	0.00454	0.005
679.911	0.00317904	0.00296373	0.00271689	0.00265244		660.6	0.00779	0.00353	0.00339	0.00353	0.00365	0.00279	0.00457	0.00505
680.179	0.00343582	0.00384798	0.00312194	0.00301414		660.869	0.00692	0.00345	0.00325	0.00345	0.00345	0.00274	0.0043	0.00519
680.446	0.00310991	0.00295379	0.00252918	0.00237112		661.138	0.00647	0.00319	0.00291	0.00319	0.00365	0.00203	0.00373	0.00507
680.713	0.00326793	0.00440436	0.00384313	0.00301414		661.407	0.00678	0.00333	0.00303	0.00333	0.00237	0.00249	0.00376	0.00638
680.98	0.00497645	0.00371882	0.00435686	0.00271272		661.676	0.00719	0.00303	0.00337	0.00303	0.00303	0.00308	0.00454	0.00736
681.247	0.00420613	0.00347043	0.00322073	0.00294381		661.945	0.00747	0.00322	0.00383	0.00322	0.00359	0.0034	0.00459	0.00875
681.515	0.00341606	0.00299353	0.00292435	0.00268258		662.214	0.00776	0.0036	0.0038	0.0036	0.00377	0.00408	0.00399	0.01263
681.782	0.00383085	0.00261599	0.0030923	0.00237112		662.483	0.00862	0.00382	0.00474	0.00382	0.00448	0.004	0.00518	0.02418
682.049	0.00257661	0.00417584	0.00316146	0.00271272		662.752	0.00742	0.00323	0.0036	0.00323	0.00345	0.00343	0.00433	0.09894
682.316	0.00372222	0.00255638	0.00339856	0.00248164		663.021	0.00707	0.00279	0.00356	0.00279	0.00374	0.00336	0.00387	0.71777
682.583	0.00384073	0.00480177	0.00322073	0.00305432		663.29	0.00804	0.00325	0.00345	0.00325	0.00445	0.00306	0.00407	1
682.85	0.00390986	0.00460307	0.00365543	0.00253187		663.559	0.00693	0.00285	0.00248	0.00285	0.00316	0.00285	0.00334	0.36939
683.117	0.00290252	0.00369895	0.00300339	0.0026223		663.828	0.00699	0.00317	0.00288	0.00317	0.00382	0.00271	0.00334	0.05853
683.384	0.00389998	0.00372875	0.00315158	0.00291367		664.097	0.00645	0.00353	0.00274	0.00353	0.00337	0.00323	0.0032	0.01309
683.65	0.00402837	0.00366914	0.00362579	0.00263235		664.366	0.0071	0.00273	0.00365	0.00273	0.00336	0.00245	0.00307	0.00741
683.917	0.00382097	0.00310282	0.00333929	0.0024314		664.634	0.00704	0.00302	0.0035	0.00302	0.00334	0.00268	0.00343	0.00673
684.184	0.00322842	0.00372875	0.00290459	0.0027931		664.903	0.00645	0.00276	0.00308	0.00276	0.00245	0.00248	0.00345	0.00585
684.451	0.00519372	0.00470242	0.00413952	0.00336579		665.172	0.00605	0.0026	0.00291	0.0026	0.00319	0.00179	0.00299	0.00493
684.718	0.00393948	0.00313263	0.00353687	0.00229074		665.441	0.00627	0.0027	0.00305	0.0027	0.0029	0.00273	0.00307	0.00436
684.985	0.00414688	0.00390759	0.00334917	0.00253187		665.709	0.00665	0.00291	0.0037	0.00291	0.00385	0.00305	0.00374	0.00607
685.251	0.00347532	0.00355985	0.00268725	0.00231084		665.978	0.00668	0.00262	0.00239	0.00262	0.003	0.0026	0.00319	0.00564
685.518	0.00407775	0.00327172	0.00255882	0.00257206		666.247	0.00602	0.00305	0.00303	0.00305	0.00323	0.00245	0.00371	0.0053
685.785	0.00253711	0.00434475	0.00287496	0.00324522		666.515	0.00591	0.00294	0.00237	0.00294	0.00271	0.00243	0.00311	0.0048
686.051	0.00399874	0.00348037	0.0033788	0.00288352		666.784	0.00608	0.00302	0.00249	0.00302	0.00276	0.00186	0.00313	0.00479
686.318	0.00410737	0.0039374	0.00327013	0.00254192		667.052	0.00665	0.0031	0.00331	0.0031	0.00302	0.00294	0.00399	0.00417
686.585	0.00292227	0.0034903	0.00311206	0.0024314		667.321	0.00648	0.00303	0.00245	0.00303	0.00348	0.00251	0.00343	0.00433
686.851	0.00333706	0.00388772	0.00221304	0.00268258		667.589	0.00642	0.00316	0.00305	0.00316	0.00364	0.0028	0.00367	0.00499
687.118	0.0020927	0.00300347	0.00216364	0.00240126		667.858	0.00588	0.00256	0.00243	0.00256	0.00279	0.00254	0.0028	0.00379
687.384	0.00437402	0.00353998	0.00384313	0.00277301		668.126	0.00627	0.00243	0.0029	0.00243	0.00293	0.00214	0.00365	0.00383
687.651	0.00312966	0.00321211	0.00302315	0.00276296		668.395	0.00585	0.00254	0.00248	0.00254	0.0027	0.00265	0.00359	0.00467
687.917	0.0035642	0.00337108	0.00334917	0.00250173		668.663	0.00585	0.00282	0.00229	0.00282	0.00259	0.00206	0.00297	0.00286
688.184	0.00471968	0.00453352	0.00395181	0.00336579		668.931	0.00585	0.0022	0.00237	0.0022	0.00245	0.0022	0.0033	0.00363
688.45	0.00379135	0.0047521	0.00295399	0.00341602		669.2	0.00648	0.00214	0.00243	0.00214	0.00251	0.0027	0.00311	0.00368
688.716	0.00228034	0.00353998	0.00264773	0.00248164		669.468	0.00614	0.00282	0.00273	0.00282	0.00234	0.00231	0.00286	0.0033
688.983	0.0052036	0.00599402	0.0043371	0.00299404		669.736	0.00576	0.00263	0.00305	0.00263	0.00268	0.00274	0.00376	0.00371
689.249	0.00272475	0.00329159	0.00257857	0.0026223		670.005	0.00662	0.00311	0.00253	0.00311	0.0027	0.0031	0.00323	0.00368
689.515	0.00315929	0.00256631	0.00240075	0.00193909		670.273	0.00524	0.00197	0.00256	0.00197	0.00237	0.00169	0.00209	0.00274
689.782	0.00345557	0.00397714	0.00300339	0.00248164		670.541	0.00647	0.00213	0.00249	0.00213	0.0024	0.00219	0.00265	0.003
690.048	0.00362346	0.00443416	0.00261809	0.00285338		670.809	0.00534	0.00145	0.00234	0.00145	0.00223	0.00233	0.0025	0.00322
690.314	0.00257661	0.00129458	0.00288483	0.00147693		671.077	0.00621	0.0032	0.0028	0.0032	0.00302	0.00294	0.00313	0.00391
690.58	0.00433452	0.00419572	0.00369494	0.00256202		671.346	0.00556	0.00276	0.0022	0.00276	0.00222	0.00245	0.00293	0.00328
690.846	0.00428514	0.00429507	0.00398145	0.00234098		671.614	0.00628	0.00169	0.00274	0.00169	0.00271	0.00202	0.00291	0.00365
691.113	0.00280376	0.00344063	0.00196605	0.0026022		671.882	0.00554	0.00202	0.00209	0.00202	0.00236	0.00242	0.00276	0.00297
691.379	0.00349507	0.00480177	0.0040506	0.00276296		672.15	0.00627	0.0026	0.00297	0.0026	0.00313	0.0028	0.0037	0.00363
691.645	0.00156928	0.00310282	0.00182774	0.00214004		672.418	0.00479	0.00206	0.00222	0.00206	0.00307	0.00271	0.0027	0.00291
691.911	0.00360371	0.00348037	0.00300339	0.00247159		672.686	0.00514	0.00206	0.00214	0.00206	0.00205	0.00209	0.00237	0.00299
692.177	0.00431477	0.00316243	0.00336892	0.00220032		672.954	0.00598	0.00233	0.0029	0.00233	0.00233	0.00296	0.00259	0.0032
692.443	0.00325805	0.00241728	0.002134	0.00161759		673.222	0.0049	0.00262	0.00152	0.00262	0.00226	0.00063143	0.00226	0.00256
692.709	0.00230997	0.0023676	0.00255882	0.00178839		673.49	0.00593	0.00266	0.00305	0.00266	0.00274	0.0022	0.00276	0.00357
692.975	0.00235935	0.00163238	0.001561	0.00171806		673.757	0.00611	0.00239	0.0022	0.00239	0.00203	0.00219	0.0022	0.00305
693.241	0.00298153	0.00327172	0.00211424	0.00233093		674.025	0.00574	0.00183	0.00297	0.00183	0.00236	0.00203	0.00259	0.00294
693.507	0.00261612	0.00324192	0.00306266	0.00202952		674.293	0.00582	0.00265	0.00211	0.00265	0.00274	0.00194	0.00266	0.00259
693.773	0.00204332	0.00294386	0.00316146	0.00182858		674.561	0.00531	0.0026	0.00229	0.0026	0.00246	0.00226	0.00285	0.00288
694.038	0.00302103	0.00266567	0.00267737	0.00233093		674.829	0.0053	0.0026	0.00259	0.0026	0.0024	0.00185	0.00273	0.00348
694.304	0.0015989	0.00230799	0.00207473	0.00201947		675.096	0.00545	0.002	0.0026	0.002	0.0023	0.00165	0.00242	0.00276
694.57	0.00208282	0.00182116	0.00297375	0.00193909		675.364	0.00591	0.0024	0.00305	0.0024	0.00291	0.00314	0.00291	0.003
694.836	0.00253711	0.00287431	0.0027564	0.00242136		675.632	0.00476	0.00253	0.00206	0.00253	0.00166	0.00174	0.00216	0.00311
695.102	0.00248773	0.00208941	0.00192654	0.00181853		675.9	0.00567	0.00229	0.0024	0.00229	0.00254	0.00268	0.00231	0.00288
695.367	0.0043444	0.00358966	0.0031417	0.00299404		676.167	0.0053	0.00233	0.00297	0.00233	0.00331	0.00191	0.00265	0.00343
695.633	0.0020927	0.00345056	0.00191666	0.00199938		676.435	0.00519	0.00156	0.00157	0.00156	0.0022	0.00197	0.00213	0.00242
695.898	0.00319879	0.00347043	0.00276628	0.00199938		676.702	0.0057	0.00203	0.00231	0.00203	0.00294	0.00194	0.00182	0.00266
696.164	0.00300128	0.00305315	0.00293423	0.0022606		676.97	0.0053	0.00216	0.00188	0.00216	0.00245	0.00236	0.00217	0.00288
696.43	0.00164828	0.00291405	0.00199569	0.00231084		677.238	0.00508	0.0018	0.0022	0.0018	0.00211	0.00217	0.00259	0.00192
696.695	0.0043444	0.00473223	0.0044359	0.00290362		677.505	0.00511	0.0024	0.00197	0.0024	0.00191	0.00197	0.00211	0.00331
696.961	0.00326793	0.00386785	0.00265761	0.00271272		677.773	0.00493	0.00263	0.00246	0.00263	0.00234	0.00323	0.00286	0.00333
697.226	0.00395924	0.00348037	0.00324049	0.0022807		678.04	0.0047	0.00163	0.00129	0.00163	0.00243	0.00193	0.00222	0.00274
697.492	0.00386048	0.0036294	0.00306266	0.0024314		678.307	0.00468	0.00234	0.00265	0.00234	0.00274	0.00263	0.00265	0.00356
697.757	0.00128288	0.00261599	0.00120534	0.00159749		678.575	0.00445	0.00248	0.00248	0.00248	0.00242	0.00223	0.0027	0.00277
698.023	0.00267537	0.00287431	0.00250942	0.00204961		678.842	0.00444	0.00225	0.00226	0.00225	0.00242	0.00169	0.00262	0.00269
698.288	0.00259637	0.0018609	0.00261809	0.00151712		679.11	0.00477	0.00185	0.00193	0.00185	0.00285	0.00217	0.00274	0.00283
698.554	0.00312966	0.00352011	0.00262797	0.00204961		679.377	0.00425	0.00196	0.00060061	0.00196	0.00163	0.00146	0.00183	0.00254
698.819	0.00265562	0.00310282	0.00272677	0.00205966		679.644	0.00582	0.00277	0.00279	0.00277	0.00293	0.00249	0.00359	0.00377
699.084	0.0035247	0.00358966	0.00247978	0.00201947		679.911	0.00481	0.00174	0.00234	0.00174	0.00233	0.00223	0.00199	0.00213
699.35	0.00291239	0.00313263	0.00229207	0.00136641		680.179	0.00425	0.00193	0.00199	0.00193	0.00193	0.00211	0.00277	0.00251
699.615	0.00289264	0.00381817	0.00300339	0.00225056		680.446	0.00473	0.00243	0.00179	0.00243	0.0018	0.00193	0.00179	0.00237
699.88	0.00473943	0.00421559	0.00384313	0.00204961		680.713	0.00428	0.00231	0.00177	0.00231	0.00222	0.00197	0.00239	0.00311
700.145	0.00297165	0.00412617	0.00328001	0.00187881		680.98	0.00497	0.00206	0.00213	0.00206	0.00231	0.00223	0.00231	0.00265
						681.247	0.00502	0.00211	0.00205	0.00211	0.00209	0.00226	0.0025	0.003
						681.515	0.0044	0.00223	0.00166	0.00223	0.00266	0.0018	0.003	0.00239
						681.782	0.00408	0.00214	0.00177	0.00214	0.00248	0.00199	0.00211	0.00208
						682.049	0.0038	0.00251	0.00217	0.00251	0.00208	0.00172	0.00183	0.00269
						682.316	0.00387	0.00186	0.00145	0.00186	0.00194	0.00186	0.00173	0.00203
						682.583	0.00494	0.00211	0.00234	0.00211	0.00282	0.00197	0.00305	0.00254
						682.85	0.00491	0.00257	0.00236	0.00257	0.00211	0.00199	0.00208	0.00269
						683.117	0.0045	0.00154	0.00208	0.00154	0.00251	0.00236	0.00216	0.00208
						683.384	0.00482	0.00228	0.00234	0.00228	0.00219	0.00249	0.00242	0.00266
						683.65	0.00491	0.00245	0.00246	0.00245	0.002	0.00208	0.00223	0.00246
						683.917	0.00437	0.00171	0.00143	0.00171	0.00231	0.00148	0.00231	0.00265
						684.184	0.00448	0.00148	0.00231	0.00148	0.0022	0.00165	0.00233	0.00276
						684.451	0.00397	0.00262	0.00245	0.00262	0.00222	0.00226	0.00276	0.00319
						684.718	0.00428	0.00173	0.00205	0.00173	0.00274	0.00214	0.00154	0.00249
						684.985	0.0039	0.00173	0.0022	0.00173	0.002	0.00182	0.00296	0.00302
						685.251	0.00471	0.00206	0.00197	0.00206	0.00231	0.002	0.00182	0.0028
						685.518	0.00402	0.00163	0.00191	0.00163	0.00231	0.00234	0.00254	0.0031
						685.785	0.00402	0.00217	0.00165	0.00217	0.00251	0.00228	0.00223	0.00217
						686.051	0.00387	0.00213	0.00179	0.00213	0.00213	0.00182	0.00236	0.00328
						686.318	0.0044	0.00231	0.00189	0.00231	0.002	0.00208	0.00233	0.00265
						686.585	0.00359	0.0022	0.00199	0.0022	0.00219	0.00223	0.00179	0.00288
						686.851	0.00474	0.00171	0.00174	0.00171	0.00243	0.00197	0.00234	0.00308
						687.118	0.00379	0.00196	0.00183	0.00196	0.00265	0.00206	0.00173	0.00299
						687.384	0.00534	0.0027	0.00248	0.0027	0.00308	0.00291	0.00348	0.00366
						687.651	0.00476	0.00254	0.00306	0.00254	0.00336	0.0032	0.00347	0.00351
						687.917	0.00465	0.00237	0.00274	0.00237	0.0028	0.00257	0.00288	0.00356
						688.184	0.00527	0.00259	0.00296	0.00259	0.00299	0.0029	0.00359	0.00357
						688.45	0.00454	0.00286	0.0031	0.00286	0.0027	0.00273	0.0026	0.00346
						688.716	0.00417	0.00228	0.00262	0.00228	0.00245	0.00279	0.0028	0.00245
						688.983	0.0045	0.00266	0.00343	0.00266	0.00222	0.0029	0.00305	0.00308
						689.249	0.00399	0.00162	0.00132	0.00162	0.0024	0.00169	0.00217	0.00263
						689.515	0.00319	0.0024	0.00177	0.0024	0.00163	0.00139	0.00216	0.00253
						689.782	0.00417	0.00245	0.00228	0.00245	0.00259	0.00186	0.00246	0.00302
						690.048	0.00377	0.00197	0.00185	0.00197	0.00228	0.00223	0.00203	0.00285

## Sheet: SI_Fig 3
Supplementary Figure 3
Wavelength (nm)	1.0 kHz	18.0 kHz	33.0 kHz	53.0 kHz	79.0 kHz	111.0 kHz	140.0 kHz	178.0 kHz	222.0 kHz
430.758	0.24938	0.23651	0.22538	0.23389	0.25217	0.26324	0.26017	0.2646	0.45412
431.35	0.25976	0.21474	0.2208	0.22965	0.23858	0.26035	0.24153	0.24852	0.42632
431.942	0.24217	0.20892	0.21237	0.21747	0.23256	0.2428	0.23979	0.25342	0.43479
432.534	0.20963	0.19911	0.21419	0.2051	0.22735	0.23052	0.23621	0.25104	0.43067
433.126	0.23382	0.19676	0.22067	0.21035	0.22009	0.23246	0.23499	0.26094	0.44779
433.718	0.24632	0.19979	0.22059	0.2076	0.19745	0.22917	0.22948	0.25392	0.43565
434.309	0.26437	0.21539	0.22208	0.21382	0.19565	0.22542	0.22805	0.24903	0.4272
434.901	0.27023	0.19635	0.21157	0.19691	0.19604	0.21131	0.2195	0.23887	0.40964
435.493	0.27042	0.19101	0.21735	0.19625	0.19753	0.21269	0.21836	0.25386	0.43555
436.085	0.25752	0.18742	0.20694	0.1957	0.19882	0.20083	0.22204	0.25473	0.43706
436.677	0.2606	0.16843	0.20856	0.18652	0.19741	0.20405	0.21849	0.24912	0.42735
437.268	0.26049	0.16571	0.19893	0.17776	0.18987	0.19779	0.21119	0.23347	0.40029
437.86	0.25931	0.16414	0.19083	0.16894	0.18624	0.18708	0.20566	0.21853	0.37446
438.452	0.28856	0.18499	0.20479	0.18281	0.18925	0.19204	0.2194	0.23565	0.40406
439.043	0.30391	0.19023	0.20358	0.1785	0.19515	0.18794	0.22157	0.22987	0.39407
439.635	0.31367	0.19254	0.19754	0.16998	0.1867	0.19038	0.22145	0.2282	0.39117
440.227	0.3188	0.19459	0.18573	0.17254	0.17933	0.1824	0.2231	0.21952	0.37617
440.818	0.34201	0.19947	0.18669	0.17036	0.18021	0.19063	0.23259	0.22044	0.37777
441.41	0.34003	0.17902	0.1737	0.1672	0.16802	0.18845	0.22724	0.21016	0.35999
442.001	0.35931	0.16493	0.16338	0.15599	0.1731	0.18233	0.21444	0.20018	0.34273
442.592	0.3957	0.17	0.16088	0.15639	0.17869	0.17619	0.2051	0.18826	0.32212
443.184	0.442	0.17195	0.15439	0.15446	0.17855	0.16792	0.21039	0.18629	0.31872
443.775	0.48025	0.16736	0.15225	0.14863	0.1741	0.15955	0.20428	0.18231	0.31183
444.366	0.53081	0.16752	0.15242	0.15356	0.16975	0.15866	0.20982	0.17722	0.30304
444.958	0.5764	0.1625	0.14667	0.14933	0.1673	0.15532	0.20645	0.17086	0.29204
445.549	0.63051	0.16581	0.15354	0.14109	0.16511	0.15104	0.20608	0.16993	0.29044
446.14	0.68919	0.18196	0.16288	0.13919	0.16867	0.15032	0.21087	0.17489	0.29901
446.731	0.73291	0.18162	0.158	0.13929	0.16224	0.14759	0.20374	0.1641	0.28035
447.323	0.8051	0.17941	0.1595	0.14082	0.1682	0.15135	0.19827	0.16686	0.28513
447.914	0.8482	0.17679	0.15844	0.14106	0.16381	0.14797	0.20415	0.16863	0.28819
448.505	0.88638	0.16852	0.15982	0.13991	0.17105	0.15349	0.21018	0.17276	0.29532
449.096	0.90543	0.16231	0.15198	0.13446	0.17054	0.14442	0.20262	0.16629	0.28414
449.687	0.934	0.16929	0.14464	0.13292	0.16499	0.14177	0.20313	0.16808	0.28723
450.278	0.95672	0.175	0.1413	0.13653	0.16975	0.14356	0.20255	0.1613	0.27552
450.869	0.98077	0.17337	0.14167	0.12987	0.16248	0.14555	0.19627	0.15703	0.26813
451.46	0.98359	0.17212	0.13968	0.12783	0.16574	0.14192	0.19052	0.15436	0.26351
452.051	0.99517	0.17116	0.14186	0.13153	0.1724	0.14775	0.20161	0.16166	0.27613
452.641	1	0.16928	0.13932	0.13274	0.17028	0.1464	0.19308	0.16347	0.27927
453.232	0.98873	0.17013	0.12956	0.12622	0.16522	0.13977	0.18439	0.15121	0.25806
453.823	0.97877	0.17201	0.13124	0.12228	0.15969	0.14198	0.17998	0.1529	0.26099
454.414	0.96804	0.17045	0.12658	0.12559	0.16038	0.13916	0.17744	0.15506	0.26472
455.005	0.96423	0.16887	0.12512	0.12963	0.16259	0.1417	0.1751	0.15427	0.26337
455.595	0.94243	0.17017	0.12881	0.13356	0.15858	0.14479	0.17537	0.15057	0.25696
456.186	0.94134	0.177	0.1349	0.13334	0.16362	0.14615	0.1723	0.15626	0.26679
456.776	0.92051	0.16946	0.13604	0.13621	0.15457	0.14211	0.17178	0.15229	0.25994
457.367	0.8951	0.1609	0.13499	0.12993	0.14538	0.14321	0.17111	0.15171	0.25893
457.958	0.85333	0.15942	0.14057	0.12988	0.14398	0.14349	0.16754	0.1481	0.25268
458.548	0.81893	0.15282	0.14488	0.12707	0.13798	0.14284	0.16137	0.14547	0.24814
459.139	0.78122	0.16069	0.14321	0.12819	0.14318	0.14568	0.16061	0.1446	0.24663
459.729	0.74179	0.16358	0.14229	0.1349	0.14568	0.15042	0.16023	0.14798	0.25249
460.319	0.68899	0.16623	0.13595	0.13322	0.14132	0.14845	0.15925	0.14847	0.25333
460.91	0.6415	0.1586	0.1348	0.1314	0.14273	0.14283	0.16253	0.1444	0.2463
461.5	0.60493	0.15616	0.13219	0.12719	0.1389	0.14104	0.1607	0.14382	0.24529
462.09	0.56236	0.15342	0.13221	0.12566	0.13534	0.14024	0.15823	0.14209	0.2423
462.681	0.52397	0.15256	0.13072	0.12186	0.13634	0.13844	0.15182	0.13688	0.23329
463.271	0.49357	0.1538	0.12915	0.12344	0.13615	0.13487	0.14482	0.13163	0.22422
463.861	0.46841	0.15153	0.12803	0.12335	0.13426	0.13282	0.14198	0.13086	0.22288
464.451	0.43186	0.14943	0.12788	0.12348	0.12953	0.13492	0.14044	0.12595	0.21439
465.041	0.40735	0.14586	0.13039	0.12378	0.12646	0.13345	0.13768	0.12595	0.21439
465.632	0.38504	0.14763	0.13139	0.12851	0.12693	0.13362	0.14045	0.123	0.2093
466.222	0.36908	0.14773	0.13114	0.12907	0.12369	0.12925	0.13318	0.12141	0.20655
466.812	0.35023	0.14787	0.13159	0.13187	0.11886	0.1314	0.12905	0.12043	0.20486
467.402	0.34601	0.14543	0.13314	0.13003	0.1187	0.12924	0.12683	0.11838	0.20131
467.992	0.33236	0.14273	0.13278	0.12865	0.1191	0.12971	0.12785	0.11873	0.20191
468.582	0.31806	0.13118	0.12957	0.12971	0.11676	0.124	0.12189	0.11247	0.19109
469.171	0.30959	0.12917	0.12886	0.12625	0.11541	0.12044	0.1215	0.10931	0.18563
469.761	0.30278	0.12595	0.13006	0.12349	0.11489	0.11771	0.11962	0.10781	0.18304
470.351	0.29181	0.12052	0.12629	0.11913	0.11236	0.11535	0.11662	0.10395	0.17636
470.941	0.28047	0.11392	0.12375	0.11853	0.11006	0.11554	0.11659	0.10099	0.17124
471.531	0.27854	0.11652	0.12375	0.11801	0.11461	0.11749	0.11717	0.09984	0.16925
472.12	0.27389	0.11648	0.12527	0.12092	0.11609	0.11799	0.11768	0.10134	0.17184
472.71	0.2726	0.1118	0.11916	0.11608	0.11658	0.11479	0.11666	0.09813	0.16629
473.3	0.26869	0.1102	0.1163	0.1139	0.11394	0.11383	0.11831	0.09642	0.16333
473.889	0.25786	0.10251	0.11035	0.1095	0.10894	0.10879	0.11349	0.09501	0.1609
474.479	0.25108	0.10277	0.11263	0.10445	0.10664	0.1065	0.10985	0.09124	0.15438
475.069	0.25196	0.10086	0.11082	0.10517	0.10536	0.09978	0.10842	0.08923	0.1509
475.658	0.24573	0.09531	0.10773	0.10362	0.10278	0.10101	0.10582	0.08717	0.14734
476.248	0.24844	0.09491	0.10675	0.10766	0.10458	0.10256	0.10847	0.08629	0.14583
476.837	0.24485	0.09696	0.10488	0.10994	0.10508	0.10486	0.11195	0.08747	0.14786
477.426	0.24117	0.09203	0.10336	0.10872	0.10512	0.10314	0.11168	0.08785	0.14853
478.016	0.23175	0.08968	0.1034	0.10574	0.10594	0.10528	0.11632	0.08739	0.14772
478.605	0.22939	0.08755	0.10528	0.10356	0.10489	0.10676	0.11326	0.0861	0.1455
479.194	0.23093	0.0852	0.10354	0.10214	0.10682	0.10582	0.11226	0.08577	0.14493
479.784	0.233	0.08422	0.10344	0.10198	0.10564	0.10555	0.11154	0.08689	0.14686
480.373	0.23242	0.08082	0.1039	0.10205	0.10524	0.10581	0.11043	0.08681	0.14673
480.962	0.23007	0.08204	0.10269	0.10234	0.10699	0.10685	0.11395	0.08505	0.14368
481.551	0.22999	0.08348	0.10178	0.10216	0.10702	0.107	0.116	0.08269	0.13961
482.141	0.22496	0.08149	0.10437	0.10372	0.10502	0.10958	0.11494	0.08247	0.13922
482.73	0.22063	0.07867	0.10485	0.10304	0.10553	0.10826	0.11402	0.08226	0.13885
483.319	0.22076	0.08212	0.10629	0.10306	0.10618	0.11099	0.11603	0.08199	0.13839
483.908	0.219	0.08567	0.10481	0.10205	0.10519	0.11145	0.115	0.08273	0.13966
484.497	0.21655	0.08724	0.10385	0.0987	0.10228	0.11128	0.11372	0.08249	0.13926
485.086	0.21317	0.0907	0.10101	0.09824	0.10203	0.10776	0.11094	0.07998	0.13491
485.675	0.21128	0.0991	0.10218	0.09725	0.10133	0.10666	0.10992	0.07602	0.12807
486.264	0.21256	0.10883	0.09866	0.09674	0.10114	0.1038	0.10828	0.07414	0.12482
486.852	0.20713	0.12146	0.0981	0.0969	0.10191	0.10227	0.10473	0.07417	0.12486
487.441	0.20909	0.14449	0.09951	0.0996	0.10122	0.10482	0.10559	0.07634	0.12862
488.03	0.20591	0.16901	0.09764	0.0995	0.10078	0.10494	0.10407	0.07524	0.12672
488.619	0.2073	0.19936	0.10054	0.1004	0.10115	0.10594	0.10571	0.07381	0.12424
489.208	0.20725	0.23214	0.09967	0.10202	0.10073	0.10683	0.10792	0.07591	0.12788
489.796	0.20747	0.27157	0.1002	0.10128	0.10083	0.10909	0.10714	0.0757	0.12752
490.385	0.20965	0.32458	0.10325	0.10227	0.10255	0.11104	0.1075	0.07723	0.13016
490.973	0.20188	0.37782	0.10535	0.09958	0.10006	0.10824	0.10499	0.07536	0.12693
491.562	0.20272	0.43586	0.10555	0.09844	0.10073	0.10558	0.10285	0.07388	0.12436
492.151	0.20548	0.50164	0.10829	0.10114	0.10284	0.10843	0.1015	0.07419	0.1249
492.739	0.20732	0.56818	0.10859	0.10092	0.10049	0.10585	0.09961	0.07242	0.12184
493.328	0.20582	0.62927	0.10842	0.10107	0.10168	0.10668	0.1006	0.07213	0.12134
493.916	0.20545	0.69207	0.10939	0.10196	0.09948	0.1078	0.10108	0.07158	0.1204
494.504	0.20313	0.75225	0.10771	0.10092	0.10168	0.10716	0.10144	0.07113	0.11961
495.093	0.19994	0.80525	0.10742	0.09855	0.10197	0.10696	0.10364	0.07196	0.12105
495.681	0.20498	0.846	0.10859	0.09851	0.10082	0.10629	0.10345	0.07368	0.12402
496.269	0.19864	0.88082	0.10647	0.09508	0.10251	0.10304	0.10149	0.07372	0.12408
496.858	0.19586	0.91448	0.1067	0.09332	0.10236	0.10267	0.10223	0.07201	0.12113
497.446	0.19781	0.94297	0.10533	0.0921	0.10105	0.10214	0.10236	0.07097	0.11933
498.034	0.19579	0.96663	0.10397	0.09148	0.10197	0.10063	0.10368	0.07217	0.12141
498.622	0.19391	0.98043	0.104	0.09273	0.10083	0.1017	0.10377	0.07106	0.1195
499.211	0.19169	0.99189	0.10325	0.09307	0.10109	0.10216	0.10262	0.07137	0.12002
499.799	0.19303	0.99817	0.1046	0.09205	0.10345	0.10286	0.10127	0.07136	0.12001
500.387	0.19215	1	0.10372	0.09007	0.10318	0.10465	0.10035	0.07622	0.12842
500.975	0.18908	0.9989	0.10549	0.09028	0.10411	0.10582	0.10348	0.08056	0.13591
501.563	0.1913	0.99589	0.10541	0.09125	0.10269	0.10777	0.10485	0.08054	0.13588
502.151	0.18741	0.98288	0.1059	0.08965	0.10369	0.10623	0.10406	0.07932	0.13377
502.739	0.18457	0.9664	0.10516	0.08928	0.10344	0.10417	0.1045	0.07841	0.1322
503.326	0.18009	0.94127	0.10139	0.08977	0.10118	0.10323	0.10236	0.07852	0.13239
503.914	0.17688	0.91197	0.09933	0.08705	0.10129	0.09931	0.10192	0.07557	0.12729
504.502	0.17514	0.88107	0.0996	0.0864	0.10334	0.09971	0.10242	0.07464	0.12568
505.09	0.17313	0.83925	0.09895	0.08628	0.10181	0.09821	0.09994	0.07337	0.12348
505.678	0.17643	0.79373	0.09809	0.08833	0.10335	0.10085	0.09993	0.07607	0.12815
506.265	0.1716	0.74263	0.09806	0.0884	0.10175	0.10201	0.10007	0.07475	0.12587
506.853	0.1704	0.6884	0.096	0.08763	0.10059	0.10171	0.10167	0.07519	0.12663
507.441	0.17043	0.63112	0.09503	0.08906	0.09896	0.10161	0.10237	0.07537	0.12693
508.028	0.16913	0.5771	0.0926	0.08913	0.0979	0.10232	0.10333	0.07654	0.12896
508.616	0.16598	0.51945	0.09178	0.0885	0.09893	0.10025	0.10247	0.07661	0.12909
509.203	0.16864	0.46743	0.09398	0.0893	0.09976	0.10111	0.10388	0.07737	0.13041
509.791	0.16777	0.41893	0.09101	0.08842	0.0981	0.09852	0.10252	0.07542	0.12703
510.378	0.16403	0.37913	0.09079	0.08636	0.09704	0.09732	0.10098	0.07288	0.12264
510.966	0.16411	0.34524	0.09103	0.08809	0.09543	0.09747	0.10131	0.07267	0.12227
511.553	0.16496	0.31362	0.08845	0.09177	0.09546	0.09607	0.10222	0.07274	0.12239
512.141	0.1651	0.2907	0.0882	0.09289	0.09698	0.09656	0.10109	0.07472	0.12582
512.728	0.16584	0.27012	0.08943	0.09152	0.09516	0.09681	0.09918	0.07415	0.12483
513.315	0.16551	0.25628	0.09037	0.09064	0.09857	0.0977	0.10056	0.07597	0.12798
513.902	0.16635	0.24347	0.09106	0.09227	0.10025	0.09875	0.1024	0.07741	0.13046
514.49	0.16792	0.23222	0.09041	0.09375	0.09969	0.10042	0.10747	0.07935	0.13382
515.077	0.16504	0.22574	0.08839	0.09362	0.09799	0.09856	0.10714	0.07521	0.12666
515.664	0.16453	0.21811	0.0876	0.09343	0.09734	0.10004	0.10661	0.07403	0.12462
516.251	0.16091	0.20685	0.08446	0.09169	0.0964	0.09629	0.1053	0.07151	0.12027
516.838	0.15895	0.1977	0.08238	0.09169	0.09558	0.09614	0.106	0.07106	0.11948
517.425	0.15847	0.18915	0.08308	0.09207	0.09523	0.09448	0.10359	0.06963	0.11702
518.012	0.15721	0.18554	0.08427	0.09176	0.09694	0.0935	0.10291	0.06818	0.11451
518.599	0.158	0.18255	0.08496	0.09303	0.09669	0.09502	0.10156	0.0687	0.11541
519.186	0.16071	0.17972	0.08432	0.09362	0.09584	0.09531	0.10114	0.0699	0.11748
519.773	0.15798	0.17622	0.0823	0.09348	0.09735	0.09506	0.10187	0.06959	0.11695
520.36	0.15513	0.17245	0.08128	0.09226	0.09753	0.09476	0.1018	0.06871	0.11543
520.947	0.15479	0.16913	0.08003	0.09179	0.09741	0.09305	0.10253	0.06875	0.11549
521.533	0.15607	0.1652	0.07927	0.09161	0.09775	0.09274	0.10075	0.06827	0.11467
522.12	0.15123	0.16437	0.07874	0.09079	0.09773	0.09268	0.09977	0.06963	0.11701
522.707	0.14945	0.1609	0.07967	0.09027	0.09646	0.09096	0.09964	0.06831	0.11474
523.294	0.15091	0.15738	0.07989	0.08783	0.09554	0.09003	0.09963	0.06805	0.11429
523.88	0.14389	0.15437	0.07817	0.08529	0.09231	0.08768	0.09569	0.06424	0.1077
524.467	0.1402	0.15138	0.07898	0.08381	0.09139	0.0892	0.09423	0.06497	0.10897
525.053	0.13854	0.15021	0.08146	0.08448	0.09085	0.08914	0.09454	0.06647	0.11156
525.64	0.13996	0.1488	0.08446	0.08435	0.0911	0.08982	0.0942	0.06657	0.11173
526.226	0.1407	0.14903	0.09048	0.08226	0.09038	0.08987	0.09321	0.0677	0.11369
526.813	0.13929	0.14262	0.09629	0.08158	0.08813	0.08884	0.0941	0.0661	0.11091
527.399	0.13957	0.1402	0.10474	0.0832	0.08753	0.09066	0.09327	0.06791	0.11404
527.986	0.14174	0.13862	0.11939	0.08512	0.08753	0.09104	0.09298	0.06892	0.11578
528.572	0.1427	0.13459	0.13564	0.08458	0.08687	0.09021	0.09296	0.06822	0.11458
529.158	0.14297	0.1353	0.15859	0.0856	0.0874	0.09058	0.09225	0.06999	0.11763
529.745	0.1429	0.13456	0.1882	0.0869	0.08836	0.09032	0.09184	0.07162	0.12046
530.331	0.14161	0.13152	0.22207	0.08667	0.08851	0.08961	0.09082	0.07142	0.12011
530.917	0.13964	0.13005	0.25872	0.08564	0.08833	0.08844	0.09088	0.07111	0.11958
531.503	0.14125	0.13195	0.30328	0.08683	0.08698	0.08893	0.09154	0.07114	0.11963
532.09	0.14428	0.13331	0.3525	0.08679	0.08786	0.09102	0.09308	0.07301	0.12286
532.676	0.14473	0.13241	0.40727	0.08586	0.08661	0.09106	0.09321	0.0739	0.1244
533.262	0.14409	0.13082	0.46522	0.08524	0.08602	0.08981	0.09342	0.07472	0.12582
533.848	0.14232	0.12735	0.52656	0.08484	0.08497	0.08951	0.09271	0.07523	0.1267
534.434	0.14439	0.12685	0.59532	0.08425	0.08588	0.08998	0.09148	0.07485	0.12605
535.02	0.14577	0.12631	0.65984	0.08394	0.08611	0.08917	0.09181	0.07421	0.12494
535.606	0.14495	0.12488	0.72232	0.084	0.08562	0.08904	0.09177	0.0746	0.12562
536.192	0.1413	0.12345	0.77917	0.08425	0.0844	0.08859	0.09249	0.07519	0.12664
536.777	0.14443	0.11861	0.83015	0.08423	0.08398	0.0875	0.09126	0.07272	0.12235
537.363	0.1446	0.11848	0.87434	0.08246	0.08375	0.08746	0.09173	0.07431	0.12511
537.949	0.14106	0.11613	0.9119	0.0821	0.08354	0.08675	0.09221	0.07443	0.12531
538.535	0.14181	0.1142	0.94463	0.08217	0.0835	0.08619	0.09293	0.07442	0.1253
539.121	0.14228	0.11266	0.96685	0.0832	0.08366	0.085	0.09388	0.07368	0.12403
539.706	0.14238	0.11065	0.98231	0.08297	0.08362	0.08392	0.09325	0.0715	0.12025
540.292	0.14213	0.10811	0.99315	0.08271	0.08429	0.08353	0.09189	0.07004	0.11773
540.877	0.14397	0.10594	0.99782	0.08207	0.08491	0.08333	0.09131	0.06898	0.11589
541.463	0.14471	0.107	1	0.08233	0.0857	0.08276	0.0906	0.06969	0.11712
542.049	0.14412	0.10585	0.99321	0.0811	0.08645	0.08211	0.08976	0.06759	0.11349
542.634	0.14315	0.10435	0.98113	0.08051	0.08474	0.08116	0.08954	0.066	0.11075
543.22	0.14184	0.10642	0.96597	0.08034	0.08459	0.08152	0.08939	0.06582	0.11043
543.805	0.13985	0.10382	0.94565	0.07869	0.08327	0.08196	0.08953	0.06529	0.10952
544.39	0.13692	0.09998	0.91706	0.07548	0.08061	0.07987	0.08792	0.06362	0.10662
544.976	0.137	0.10096	0.88665	0.07508	0.08003	0.08057	0.08944	0.06371	0.10679
545.561	0.13642	0.10021	0.85457	0.07536	0.08065	0.0811	0.08826	0.06319	0.10589
546.146	0.13319	0.09821	0.81759	0.07408	0.08079	0.08078	0.08657	0.06316	0.10584
546.732	0.1308	0.09784	0.77652	0.07298	0.08045	0.08076	0.08691	0.06358	0.10657
547.317	0.13076	0.09743	0.72985	0.07227	0.08099	0.08092	0.08691	0.06272	0.10507
547.902	0.1304	0.09562	0.68273	0.07227	0.08087	0.08025	0.08658	0.06219	0.10416
548.487	0.129	0.09457	0.63174	0.07082	0.07952	0.07967	0.08575	0.06121	0.10246
549.072	0.12893	0.09315	0.57778	0.07113	0.07868	0.07937	0.08645	0.061	0.1021
549.657	0.12886	0.09146	0.52601	0.07194	0.07808	0.07991	0.08673	0.06061	0.10143
550.242	0.12914	0.09035	0.476	0.07045	0.07731	0.08038	0.08629	0.05945	0.09942
550.827	0.12837	0.08945	0.42915	0.06927	0.07704	0.0804	0.08633	0.05905	0.09873
551.412	0.12648	0.08981	0.38594	0.06819	0.0785	0.08113	0.08615	0.05951	0.09952
551.997	0.12635	0.08989	0.34822	0.06917	0.07878	0.08205	0.08618	0.05847	0.09773
552.582	0.12646	0.09187	0.31259	0.07041	0.07858	0.08294	0.08642	0.05834	0.0975
553.167	0.12429	0.0903	0.28178	0.07053	0.07744	0.08308	0.08542	0.05924	0.09905
553.752	0.12292	0.09056	0.25934	0.0707	0.07843	0.08284	0.08368	0.05897	0.09858
554.336	0.12223	0.09029	0.23637	0.06849	0.07783	0.08207	0.08298	0.05981	0.10004
554.921	0.12103	0.09035	0.21771	0.06801	0.07647	0.08181	0.08311	0.06103	0.10215
555.506	0.11733	0.08934	0.20067	0.06749	0.07579	0.08195	0.08256	0.06028	0.10086
556.091	0.11748	0.08802	0.18611	0.06767	0.07464	0.08121	0.08236	0.0601	0.10055
556.675	0.11902	0.08786	0.17421	0.06728	0.07396	0.08029	0.08326	0.06004	0.10044
557.26	0.11725	0.086	0.16637	0.06769	0.07453	0.08087	0.08344	0.06024	0.10079
557.844	0.11599	0.08424	0.15798	0.06765	0.07375	0.0799	0.08227	0.0587	0.09812
558.429	0.11649	0.08462	0.15173	0.06822	0.07506	0.07987	0.08216	0.05826	0.09736
559.013	0.11714	0.08521	0.14687	0.06952	0.07637	0.07982	0.08302	0.0585	0.09778
559.598	0.11673	0.08389	0.14183	0.06984	0.07573	0.07921	0.08185	0.05759	0.0962
560.182	0.11618	0.08437	0.13781	0.06912	0.0747	0.08011	0.08187	0.05936	0.09926
560.767	0.11683	0.08394	0.13235	0.06858	0.07549	0.07964	0.08239	0.05948	0.09948
561.351	0.11705	0.08218	0.12749	0.06836	0.07481	0.07772	0.08187	0.05937	0.09929
561.935	0.11456	0.08019	0.12349	0.06852	0.07315	0.07749	0.08153	0.05988	0.10015
562.519	0.11226	0.08099	0.12023	0.0684	0.0734	0.07781	0.0816	0.05918	0.09894
563.104	0.11232	0.07989	0.11764	0.06921	0.07277	0.07719	0.08238	0.05841	0.09762
563.688	0.111	0.07921	0.11491	0.06913	0.0729	0.07685	0.08137	0.05793	0.09679
564.272	0.10936	0.07657	0.11125	0.06722	0.07193	0.07598	0.08016	0.05754	0.09611
564.856	0.10825	0.07695	0.10963	0.06798	0.07174	0.07429	0.08022	0.05745	0.09596
565.44	0.10814	0.07693	0.10692	0.06784	0.07159	0.07383	0.0802	0.05666	0.0946
566.024	0.10899	0.07625	0.10444	0.06848	0.07048	0.0733	0.08038	0.05594	0.09336
566.608	0.10998	0.07642	0.10263	0.06867	0.07086	0.07347	0.08001	0.05599	0.09344
567.192	0.11077	0.07469	0.10213	0.06875	0.07217	0.07389	0.07885	0.05626	0.09391
567.776	0.11152	0.07438	0.09936	0.06892	0.07227	0.07307	0.07967	0.05551	0.09261
568.36	0.11283	0.07321	0.0968	0.06944	0.07172	0.0736	0.08043	0.05675	0.09475
568.944	0.11183	0.07364	0.09537	0.07035	0.07145	0.07448	0.08114	0.05606	0.09356
569.528	0.11029	0.07254	0.09345	0.07134	0.07116	0.07364	0.08129	0.05497	0.09167
570.112	0.11174	0.0731	0.09111	0.07312	0.07062	0.07341	0.08193	0.05587	0.09323
570.695	0.11076	0.07361	0.09085	0.07539	0.07013	0.07331	0.08212	0.05564	0.09282
571.279	0.10776	0.07316	0.0907	0.07792	0.06945	0.07299	0.08145	0.05589	0.09327
571.863	0.10834	0.07328	0.08768	0.07942	0.06872	0.07193	0.07993	0.05514	0.09196
572.446	0.10634	0.07326	0.08617	0.08106	0.06784	0.07164	0.07879	0.05582	0.09314
573.03	0.10649	0.07279	0.08399	0.08294	0.0674	0.07055	0.07888	0.05491	0.09157
573.613	0.10624	0.07127	0.08256	0.08556	0.06622	0.07016	0.07808	0.05541	0.09243
574.197	0.1075	0.07103	0.08137	0.08808	0.0677	0.07122	0.07893	0.05528	0.0922
574.78	0.11103	0.07039	0.08074	0.09245	0.06845	0.07037	0.07914	0.0549	0.09154
575.364	0.11137	0.07108	0.0805	0.09716	0.06752	0.07102	0.07901	0.05436	0.09061
575.947	0.11156	0.07124	0.08089	0.10358	0.0682	0.07241	0.07982	0.05364	0.08936
576.531	0.11522	0.07168	0.08044	0.11236	0.06887	0.07308	0.08021	0.05337	0.08891
577.114	0.11701	0.07054	0.07928	0.12307	0.0688	0.07367	0.07977	0.05442	0.09072
577.697	0.11733	0.06908	0.07794	0.13735	0.06947	0.0742	0.08012	0.05509	0.09189
578.281	0.1166	0.06837	0.07548	0.15422	0.06807	0.07318	0.08007	0.05469	0.09118
578.864	0.11523	0.06913	0.07548	0.17587	0.06754	0.07296	0.07987	0.05532	0.09228
579.447	0.11567	0.06837	0.0734	0.19984	0.06747	0.07317	0.07848	0.05512	0.09193
580.03	0.11538	0.06744	0.07171	0.2288	0.06663	0.07302	0.07759	0.0553	0.09224
580.613	0.11453	0.06631	0.07121	0.26193	0.06651	0.07186	0.07647	0.05535	0.09232
581.196	0.11321	0.06593	0.07019	0.29912	0.06515	0.07092	0.07605	0.0537	0.08947
581.779	0.11475	0.0663	0.06948	0.34302	0.06385	0.07021	0.07609	0.05239	0.08721
582.362	0.11559	0.06702	0.06877	0.38739	0.06402	0.07118	0.07492	0.05249	0.08738
582.945	0.11695	0.06767	0.06867	0.43528	0.0646	0.07126	0.07408	0.05137	0.08544
583.528	0.11859	0.06702	0.06865	0.48673	0.06504	0.07188	0.07319	0.05159	0.08582
584.111	0.12097	0.06756	0.06829	0.53986	0.06642	0.07243	0.07334	0.05162	0.08588
584.694	0.1211	0.06741	0.06934	0.59312	0.06773	0.07278	0.07355	0.05204	0.08661
585.277	0.12193	0.06697	0.06832	0.64567	0.06911	0.07331	0.07375	0.05167	0.08597
585.86	0.12227	0.06579	0.06744	0.69654	0.06864	0.07367	0.07384	0.05211	0.08672
586.442	0.1212	0.06584	0.06789	0.74543	0.06903	0.074	0.07551	0.05187	0.08631
587.025	0.1222	0.0658	0.06788	0.79301	0.06956	0.07353	0.0767	0.05163	0.0859
587.608	0.12117	0.06592	0.06821	0.83572	0.07016	0.0746	0.07625	0.05158	0.08581
588.19	0.12058	0.06533	0.06748	0.87316	0.0696	0.07357	0.07587	0.05169	0.08601
588.773	0.12004	0.06458	0.06717	0.90683	0.06857	0.07243	0.0755	0.05171	0.08604
589.356	0.11784	0.06473	0.06582	0.93445	0.06838	0.07192	0.0752	0.0502	0.08343
589.938	0.11674	0.06354	0.06447	0.95822	0.06786	0.07157	0.07457	0.04933	0.08192
590.521	0.11551	0.0631	0.06422	0.97701	0.06729	0.07071	0.0734	0.0494	0.08204
591.103	0.11472	0.06399	0.06429	0.99002	0.06738	0.07008	0.07325	0.04911	0.08153
591.685	0.11437	0.06361	0.06344	0.99857	0.0675	0.06909	0.07227	0.04804	0.0797
592.268	0.11494	0.06518	0.06344	1	0.06704	0.06921	0.07145	0.04761	0.07895
592.85	0.11645	0.06471	0.06402	0.99708	0.06775	0.06941	0.07195	0.04824	0.08003
593.432	0.11818	0.06565	0.06324	0.98821	0.0683	0.07033	0.07259	0.0482	0.07996
594.015	0.1175	0.06549	0.06294	0.97382	0.06878	0.07056	0.07336	0.04868	0.0808
594.597	0.1184	0.06519	0.06409	0.95273	0.06983	0.07064	0.07376	0.04872	0.08087
595.179	0.11905	0.06612	0.0644	0.92688	0.06989	0.0706	0.07412	0.04855	0.08057
595.761	0.11753	0.0655	0.06388	0.89468	0.06904	0.07007	0.07478	0.04964	0.08246
596.343	0.11714	0.06458	0.06377	0.85612	0.06975	0.07037	0.07494	0.05059	0.0841
596.925	0.11653	0.06384	0.06363	0.81527	0.06969	0.07043	0.07561	0.05103	0.08485
597.508	0.11469	0.0626	0.06224	0.77016	0.06862	0.06964	0.07596	0.04951	0.08223
598.09	0.11297	0.06126	0.06172	0.72112	0.0678	0.06911	0.07589	0.04931	0.08188
598.671	0.11106	0.061	0.06151	0.66917	0.06666	0.06888	0.07511	0.04849	0.08046
599.253	0.108	0.06032	0.06002	0.61526	0.06454	0.06774	0.07379	0.04716	0.07818
599.835	0.10813	0.06084	0.05946	0.56137	0.06471	0.06773	0.07391	0.04666	0.07731
600.417	0.10717	0.06127	0.05876	0.50845	0.06502	0.06584	0.07305	0.04567	0.0756
600.999	0.10802	0.06135	0.05825	0.4569	0.0651	0.06627	0.07216	0.04515	0.07469
601.581	0.10763	0.05952	0.05749	0.40597	0.06453	0.06544	0.071	0.04457	0.07369
602.162	0.10853	0.05925	0.05654	0.3606	0.06488	0.06548	0.07139	0.04455	0.07366
602.744	0.11028	0.06025	0.0565	0.31849	0.06649	0.06698	0.07182	0.04387	0.07248
603.326	0.10926	0.06152	0.05552	0.27965	0.06595	0.06721	0.07134	0.04305	0.07106
603.907	0.10994	0.06017	0.05617	0.24707	0.06578	0.06733	0.07213	0.04397	0.07266
604.489	0.11119	0.06201	0.05697	0.21679	0.06635	0.06714	0.07296	0.04445	0.07349
605.071	0.11168	0.06126	0.05616	0.19026	0.0656	0.06732	0.07362	0.04483	0.07414
605.652	0.11075	0.06045	0.05628	0.16713	0.06531	0.06819	0.0738	0.04499	0.07442
606.234	0.10992	0.06092	0.05585	0.14763	0.06606	0.06785	0.07509	0.04541	0.07515
606.815	0.10857	0.05971	0.05481	0.1309	0.0658	0.06675	0.07448	0.04499	0.07441
607.396	0.10658	0.06076	0.05461	0.11689	0.0663	0.06656	0.07312	0.04427	0.07317
607.978	0.1054	0.05991	0.05423	0.10493	0.06578	0.06539	0.07201	0.04314	0.07122
608.559	0.10743	0.05978	0.05429	0.09584	0.06537	0.06483	0.0713	0.04217	0.06954
609.14	0.10729	0.0601	0.05375	0.08846	0.06442	0.06431	0.07011	0.0417	0.06873
609.722	0.10828	0.06017	0.05286	0.08249	0.06471	0.06441	0.07068	0.0413	0.06804
610.303	0.11017	0.0611	0.05297	0.07862	0.06594	0.06448	0.0698	0.04132	0.06807
610.884	0.10915	0.06278	0.05261	0.07484	0.06586	0.063	0.06846	0.03982	0.06549
611.465	0.11024	0.06333	0.053	0.07149	0.06676	0.06237	0.06852	0.03962	0.06513
612.046	0.11061	0.06431	0.05334	0.06877	0.06788	0.06309	0.0686	0.04043	0.06654
612.627	0.11237	0.06459	0.05341	0.06742	0.06785	0.06322	0.06879	0.04074	0.06706
613.208	0.11329	0.06517	0.05338	0.06521	0.06891	0.0637	0.06931	0.04082	0.06721
613.789	0.11555	0.06503	0.05397	0.06349	0.07013	0.06395	0.07031	0.04042	0.06651
614.37	0.11556	0.06519	0.05372	0.06195	0.07004	0.06471	0.07025	0.04036	0.06642
614.951	0.11528	0.06466	0.05298	0.06044	0.06977	0.06497	0.07103	0.0404	0.06648
615.532	0.11468	0.0646	0.05212	0.05922	0.07041	0.0646	0.07115	0.04083	0.06723
616.113	0.11513	0.0652	0.05232	0.05789	0.07055	0.06417	0.07144	0.04141	0.06822
616.694	0.1152	0.06466	0.05227	0.0559	0.06938	0.06338	0.07024	0.04174	0.0688
617.274	0.11386	0.06356	0.05237	0.05459	0.06954	0.06183	0.07024	0.04149	0.06836
617.855	0.1138	0.06319	0.05256	0.05309	0.07012	0.06064	0.06923	0.04097	0.06747
618.436	0.11157	0.06348	0.05069	0.05059	0.07082	0.0598	0.06766	0.04009	0.06595
619.016	0.1118	0.06171	0.04905	0.0491	0.07176	0.05984	0.06574	0.03919	0.06439
619.597	0.11073	0.06198	0.04815	0.04751	0.07356	0.05915	0.06492	0.03852	0.06323
620.177	0.11236	0.06166	0.04855	0.04622	0.07416	0.0571	0.06433	0.03747	0.06141
620.758	0.11366	0.06171	0.04849	0.04437	0.0748	0.05744	0.06354	0.03706	0.06071
621.338	0.11483	0.06282	0.04956	0.04367	0.0756	0.0575	0.06313	0.03682	0.06029
621.919	0.11612	0.06301	0.04933	0.04223	0.07653	0.05664	0.06357	0.03619	0.03924
622.499	0.1183	0.06358	0.04901	0.0422	0.07941	0.05709	0.06398	0.03706	0.03903
623.08	0.11794	0.06373	0.04825	0.04152	0.08137	0.05685	0.06389	0.03626	0.03612
623.66	0.11835	0.06434	0.04798	0.04079	0.08268	0.05719	0.06514	0.03648	0.03323
624.24	0.11807	0.06391	0.0476	0.0403	0.08408	0.05745	0.06427	0.03709	0.03161
624.821	0.11767	0.06353	0.04716	0.03944	0.08601	0.05733	0.065	0.03664	0.02956
625.401	0.11725	0.06259	0.04742	0.03916	0.08773	0.05912	0.06649	0.03835	0.02707
625.981	0.11682	0.0623	0.0477	0.03942	0.0882	0.05946	0.06676	0.03824	0.02668
626.561	0.11665	0.06196	0.04748	0.03933	0.0897	0.05925	0.06551	0.03856	0.02473
627.141	0.11415	0.06103	0.04617	0.0377	0.09194	0.0575	0.0658	0.03747	0.02368
627.721	0.11384	0.06106	0.0459	0.037	0.09376	0.05599	0.06533	0.03798	0.02359
628.301	0.11232	0.05986	0.04497	0.03659	0.0955	0.05557	0.06413	0.03853	0.02508
628.881	0.11044	0.05847	0.04449	0.03633	0.09809	0.05382	0.06348	0.03802	0.02666
629.461	0.11075	0.05858	0.04561	0.0348	0.10141	0.05343	0.06224	0.03791	0.02786
630.041	0.11117	0.05857	0.04568	0.035	0.10415	0.05289	0.06114	0.03673	0.0304
630.621	0.11205	0.05828	0.0453	0.03421	0.1081	0.05299	0.06077	0.03554	0.03175
631.201	0.11218	0.05898	0.04607	0.03367	0.11117	0.05254	0.06022	0.03405	0.03494
631.781	0.11216	0.05915	0.04606	0.03319	0.11459	0.05324	0.05959	0.03457	0.03414
632.36	0.11544	0.06015	0.0477	0.03335	0.1188	0.05459	0.06016	0.03481	0.03259
632.94	0.11699	0.06045	0.04878	0.03328	0.1218	0.05551	0.06061	0.03538	0.03318
633.52	0.1181	0.06183	0.05106	0.03342	0.12574	0.05518	0.06227	0.03597	0.03254
634.099	0.1187	0.06261	0.05142	0.03378	0.12989	0.05579	0.06197	0.03634	0.03123
634.679	0.11885	0.06273	0.0498	0.03454	0.1337	0.05674	0.06164	0.03658	0.02981
635.259	0.11782	0.06324	0.05044	0.03613	0.13831	0.05711	0.06201	0.03672	0.02903
635.838	0.11794	0.0632	0.05012	0.03612	0.14378	0.05774	0.06341	0.03641	0.02679
636.418	0.1177	0.06267	0.0499	0.03648	0.14963	0.05838	0.06412	0.03736	0.02774
636.997	0.11608	0.06269	0.05091	0.03686	0.15574	0.05861	0.06424	0.03674	0.02859
637.576	0.11493	0.06238	0.05051	0.03722	0.16357	0.05832	0.06387	0.0379	0.0284
638.156	0.11504	0.06106	0.05087	0.0374	0.17446	0.05771	0.06366	0.03766	0.03111
638.735	0.11364	0.0608	0.05092	0.03735	0.18658	0.05673	0.06298	0.03702	0.03085
639.314	0.1138	0.0593	0.05044	0.03715	0.20085	0.05619	0.06129	0.03683	0.03387
639.894	0.11369	0.0581	0.04912	0.03678	0.21633	0.05391	0.05997	0.03495	0.03532
640.473	0.11383	0.05796	0.04863	0.03604	0.23497	0.0535	0.05855	0.03466	0.03595
641.052	0.11339	0.05788	0.04815	0.03681	0.2565	0.05296	0.05915	0.03317	0.03774
641.631	0.11385	0.05817	0.04903	0.03664	0.28083	0.05368	0.05833	0.03353	0.03935
642.21	0.11384	0.05776	0.04908	0.03688	0.30793	0.05443	0.05755	0.03249	0.03951
642.789	0.11502	0.05899	0.04915	0.03651	0.33848	0.05431	0.05764	0.03249	0.03744
643.368	0.11685	0.06053	0.05	0.03657	0.37267	0.05548	0.05645	0.03241	0.03666
643.947	0.11716	0.06027	0.04891	0.03718	0.40951	0.05586	0.05643	0.03194	0.03791
644.526	0.11927	0.06179	0.05079	0.03707	0.45009	0.05659	0.05727	0.03262	0.03743
645.105	0.11843	0.06271	0.05016	0.03706	0.4923	0.05797	0.05765	0.03367	0.0347
645.684	0.11987	0.06444	0.04991	0.03745	0.53729	0.05928	0.05861	0.03412	0.03343
646.263	0.12006	0.06497	0.04896	0.03814	0.58205	0.05944	0.05947	0.03376	0.03317
646.842	0.11844	0.06399	0.04764	0.0381	0.6273	0.05876	0.05926	0.03395	0.03252
647.42	0.11824	0.06417	0.04688	0.03865	0.67351	0.05948	0.05994	0.03479	0.03158
647.999	0.11819	0.06415	0.04606	0.03843	0.71686	0.05989	0.05931	0.03448	0.03157
648.578	0.11766	0.06356	0.04637	0.03824	0.76015	0.06001	0.0598	0.03497	0.03073
649.156	0.11708	0.06392	0.04734	0.03686	0.80288	0.0598	0.06004	0.035	0.03133
649.735	0.11415	0.06245	0.04569	0.03509	0.8416	0.05935	0.05901	0.03492	0.03152
650.314	0.11398	0.0622	0.04476	0.03482	0.87646	0.05887	0.05784	0.03484	0.03304
650.892	0.1124	0.06191	0.04447	0.03495	0.90669	0.05795	0.05607	0.03356	0.03313
651.471	0.11236	0.06156	0.04415	0.03467	0.93339	0.05804	0.05541	0.03323	0.03366
652.049	0.1124	0.06168	0.04471	0.03412	0.95654	0.05803	0.05529	0.03163	0.03298
652.627	0.11166	0.06188	0.04471	0.03345	0.9749	0.05847	0.05493	0.03107	0.03273
653.206	0.11368	0.06326	0.04494	0.0335	0.98892	0.05942	0.05524	0.03036	0.03396
653.784	0.11349	0.06414	0.04567	0.03329	0.99631	0.05957	0.05598	0.0298	0.03107
654.362	0.11506	0.06653	0.0473	0.0339	1	0.06078	0.05582	0.02963	0.03232
654.941	0.11663	0.06766	0.04783	0.03397	0.99849	0.06064	0.05781	0.02982	0.03137
655.519	0.11834	0.06854	0.0495	0.03365	0.99164	0.06129	0.05743	0.0305	0.02942
656.097	0.12053	0.06957	0.04953	0.03395	0.98	0.06197	0.05824	0.0312	0.02799
656.675	0.12188	0.06926	0.05053	0.03391	0.96408	0.06281	0.05898	0.03154	0.02598
657.253	0.1217	0.06925	0.05115	0.03388	0.94354	0.06381	0.05954	0.03172	0.02503
657.831	0.12314	0.06966	0.05162	0.03327	0.91844	0.06388	0.0608	0.03222	0.02411
658.409	0.12252	0.06937	0.05258	0.03347	0.88978	0.06422	0.0617	0.0324	0.02114
658.987	0.12165	0.06823	0.05216	0.03276	0.85475	0.06367	0.06139	0.03228	0.02102
659.565	0.12075	0.06692	0.05293	0.03291	0.8167	0.06314	0.06085	0.0329	0.02153
660.143	0.11895	0.06549	0.05298	0.03309	0.77557	0.06203	0.06069	0.03293	0.02249
660.721	0.11613	0.06512	0.0533	0.0322	0.7324	0.06206	0.05948	0.03277	0.02301
661.299	0.11564	0.06594	0.05352	0.03114	0.68784	0.06158	0.05987	0.03178	0.02383
661.876	0.11373	0.06421	0.05346	0.03015	0.64144	0.06006	0.05858	0.03063	0.02526
662.454	0.11285	0.06381	0.05324	0.02947	0.59491	0.05915	0.0575	0.02996	0.0262
663.032	0.11395	0.06351	0.05341	0.02931	0.54865	0.05841	0.05657	0.0284	0.0275
663.609	0.1136	0.06297	0.05353	0.03004	0.50231	0.05825	0.0553	0.0275	0.0278
664.187	0.11616	0.06391	0.05441	0.03104	0.45772	0.05783	0.0547	0.02653	0.02949
664.765	0.11679	0.06517	0.05589	0.03131	0.41549	0.05868	0.05463	0.0263	0.02891
665.342	0.12009	0.06604	0.05651	0.03088	0.37415	0.05975	0.05526	0.02602	0.02866
665.92	0.12305	0.06611	0.05792	0.03135	0.33628	0.0602	0.05551	0.02622	0.02888
666.497	0.12445	0.06737	0.05895	0.0327	0.30052	0.0611	0.05524	0.02623	0.02972
667.075	0.12428	0.06845	0.05939	0.03307	0.26692	0.06119	0.05581	0.02628	0.02672
667.652	0.12472	0.06832	0.06003	0.03314	0.2361	0.06151	0.05584	0.02693	0.0248
668.229	0.12586	0.06876	0.06008	0.03349	0.20872	0.06266	0.05565	0.02825	0.02435
668.807	0.12537	0.0677	0.05941	0.03336	0.18613	0.06361	0.05584	0.02891	0.02301
669.384	0.12491	0.06781	0.05955	0.03399	0.16568	0.06425	0.05481	0.02907	0.02251
669.961	0.12579	0.06816	0.05964	0.03374	0.1487	0.06318	0.05519	0.02876	0.02332
670.538	0.12473	0.06847	0.05918	0.03355	0.1332	0.06269	0.0557	0.02863	0.02155
671.115	0.12473	0.06959	0.05857	0.03375	0.12034	0.0622	0.0561	0.02933	0.02341
671.692	0.12494	0.06938	0.05792	0.03345	0.10889	0.06147	0.05568	0.0291	0.02403
672.27	0.12419	0.06757	0.05774	0.03363	0.09759	0.06093	0.05524	0.02864	0.0243
672.847	0.12363	0.06665	0.057	0.03313	0.08773	0.06071	0.05418	0.02862	0.02587
673.424	0.12363	0.06828	0.05624	0.03305	0.08033	0.06142	0.05367	0.0282	0.02609
674	0.12359	0.06924	0.05563	0.03283	0.07339	0.06117	0.05341	0.02698	0.0282
674.577	0.1243	0.06976	0.05489	0.03241	0.06829	0.06195	0.05241	0.02645	0.02818
675.154	0.12651	0.0692	0.05485	0.0331	0.06303	0.06211	0.05222	0.02646	0.02833
675.731	0.12587	0.07011	0.0554	0.03379	0.05787	0.06264	0.0511	0.02559	0.02706
676.308	0.12829	0.07164	0.05628	0.03497	0.05463	0.06355	0.05163	0.02576	0.02669
676.885	0.1295	0.07306	0.05692	0.03604	0.05151	0.0654	0.05146	0.0257	0.0243
677.461	0.13017	0.07395	0.05712	0.03692	0.04934	0.06746	0.05275	0.02569	0.02365
678.038	0.13308	0.07639	0.05871	0.03782	0.04633	0.06904	0.05413	0.0254	0.02222
678.615	0.13415	0.0778	0.05999	0.03781	0.04338	0.07029	0.05474	0.02572	0.01972
679.191	0.1343	0.07815	0.06039	0.03873	0.04114	0.07179	0.05538	0.02666	0.01787
679.768	0.13443	0.07922	0.06109	0.03964	0.04074	0.07315	0.05669	0.02787	0.01606
680.344	0.13416	0.08057	0.0612	0.03923	0.03933	0.07444	0.05727	0.02837	0.01391
680.921	0.13518	0.08042	0.06124	0.03934	0.03797	0.07522	0.05792	0.02956	0.01317
681.497	0.13585	0.08052	0.06089	0.04041	0.03637	0.07639	0.05776	0.03121	0.0123
682.073	0.13449	0.0799	0.06084	0.04109	0.03551	0.07671	0.05735	0.03126	0.01263
682.65	0.13525	0.07936	0.06039	0.04058	0.03552	0.07706	0.0577	0.03037	0.01201
683.226	0.13556	0.07848	0.06105	0.04013	0.03464	0.07638	0.05787	0.02955	0.01167
683.802	0.13361	0.07741	0.05975	0.03963	0.03355	0.07667	0.05792	0.02955	0.01287
684.379	0.1314	0.07657	0.05826	0.03907	0.03319	0.07731	0.05689	0.02912	0.01238
684.955	0.13038	0.07533	0.05854	0.03919	0.03346	0.07733	0.0553	0.0286	0.01363
685.531	0.12906	0.07473	0.05772	0.03917	0.03229	0.0773	0.05453	0.02727	0.01463
686.107	0.12801	0.07411	0.05832	0.03933	0.03151	0.07764	0.0544	0.02691	0.01532
686.683	0.12742	0.07635	0.05838	0.0397	0.03186	0.07878	0.05363	0.02611	0.01535
687.259	0.1284	0.07713	0.05815	0.03969	0.03103	0.07915	0.05372	0.02655	0.01634
687.835	0.12867	0.07648	0.05887	0.04047	0.03047	0.07971	0.05308	0.02595	0.01497
688.411	0.13005	0.07582	0.05964	0.04108	0.03052	0.08023	0.05374	0.02606	0.01616
688.987	0.13125	0.07662	0.05961	0.04131	0.03047	0.08135	0.05459	0.02539	0.01608
689.563	0.13166	0.07724	0.06038	0.04121	0.03029	0.0826	0.05455	0.02432	0.01538
690.139	0.13526	0.07775	0.06104	0.04178	0.03086	0.08447	0.05527	0.02442	0.01515
690.715	0.13532	0.07836	0.0615	0.04221	0.03116	0.0859	0.05579	0.02487	0.01441
691.29	0.13641	0.07963	0.06282	0.04306	0.03111	0.08722	0.05611	0.02526	0.01451
691.866	0.13631	0.08068	0.06371	0.04376	0.03042	0.08728	0.05546	0.02595	0.01407
692.442	0.1355	0.08122	0.06326	0.04362	0.03045	0.08847	0.05535	0.02664	0.01257
693.017	0.13712	0.0818	0.0635	0.04463	0.03146	0.08986	0.05615	0.02692	0.01017
693.593	0.13738	0.08157	0.0633	0.04402	0.03085	0.09064	0.0558	0.0275	0.00848
694.168	0.13727	0.08119	0.0634	0.04436	0.03062	0.09117	0.05536	0.02727	0.00889
694.744	0.13707	0.08109	0.06304	0.04467	0.02939	0.09141	0.05562	0.02795	0.00889
695.319	0.1366	0.08062	0.0628	0.04415	0.02927	0.09211	0.05588	0.02772	0.00908
695.895	0.13592	0.08057	0.063	0.04342	0.02935	0.09257	0.05568	0.02722	0.00961
696.47	0.13536	0.08058	0.06265	0.04273	0.02933	0.09318	0.05575	0.02646	0.00985
697.046	0.13413	0.08078	0.06311	0.04361	0.02886	0.09336	0.05524	0.02665	0.01158
697.621	0.13349	0.0809	0.0623	0.04375	0.02861	0.09471	0.05496	0.02654	0.0118
698.196	0.13455	0.08101	0.0628	0.04305	0.02888	0.0962	0.05448	0.02639	0.01099
698.771	0.13525	0.08172	0.0634	0.04354	0.02783	0.09829	0.05475	0.02671	0.01058
699.347	0.13583	0.08228	0.0633	0.04364	0.0269	0.10047	0.05465	0.02631	0.01198
699.922	0.13672	0.0832	0.06419	0.0442	0.02732	0.10294	0.05457	0.02621	0.01014
700.497	0.13647	0.08314	0.06459	0.04489	0.02766	0.10535	0.05418	0.02592	0.01015
701.072	0.13857	0.08285	0.06524	0.0446	0.0273	0.10784	0.05445	0.02592	0.01071
701.647	0.13861	0.08303	0.06635	0.0455	0.02781	0.11136	0.05432	0.02563	0.01082
702.222	0.13956	0.08418	0.06663	0.04547	0.02882	0.1153	0.05516	0.02621	0.01023
702.797	0.13958	0.08533	0.06691	0.04633	0.02919	0.11976	0.05535	0.02536	0.00707
703.372	0.14036	0.08628	0.0678	0.04647	0.02842	0.12427	0.05501	0.02539	0.00636
703.947	0.14165	0.087	0.06927	0.04753	0.02906	0.12939	0.05625	0.02681	0.00632
704.521	0.13963	0.08795	0.06943	0.04759	0.02843	0.13434	0.05594	0.0273	0.00649
705.096	0.14083	0.08849	0.06951	0.04805	0.02831	0.13933	0.05605	0.02738	0.00602
705.671	0.14044	0.08724	0.06823	0.04817	0.0285	0.14338	0.05735	0.02794	0.00419
706.246	0.1409	0.08729	0.06777	0.04795	0.02881	0.14875	0.05855	0.02888	0.00374
706.82	0.14063	0.0853	0.06726	0.0477	0.02907	0.15298	0.05886	0.02821	0.00362
707.395	0.14062	0.08331	0.06661	0.04731	0.02838	0.15706	0.05914	0.02829	0.00575
707.97	0.13953	0.08305	0.06717	0.04741	0.02857	0.16058	0.05932	0.02812	0.00602
708.544	0.13769	0.0826	0.06641	0.04684	0.02889	0.16462	0.05891	0.02852	0.00622
709.119	0.13698	0.08158	0.06556	0.04648	0.02909	0.1687	0.05823	0.02825	0.00715
709.693	0.13619	0.08064	0.06467	0.04663	0.02875	0.17289	0.0586	0.02839	0.00787
710.267	0.13544	0.07959	0.06403	0.04651	0.02841	0.1769	0.0581	0.0274	0.00899
710.842	0.13572	0.07847	0.06422	0.04597	0.02791	0.18122	0.05814	0.02731	0.01009
711.416	0.1343	0.07811	0.06341	0.04511	0.02695	0.18745	0.05749	0.02663	0.00978
711.99	0.13214	0.07783	0.06305	0.04497	0.02689	0.19328	0.05711	0.02625	0.01024
712.565	0.1308	0.07765	0.0626	0.04552	0.02663	0.19893	0.05673	0.02481	0.01097
713.139	0.13042	0.0774	0.06239	0.0452	0.02686	0.20727	0.05636	0.02357	0.01186
713.713	0.13005	0.07737	0.06326	0.04552	0.02691	0.21655	0.05622	0.0226	0.01098
714.287	0.13081	0.07805	0.06299	0.04441	0.02635	0.22716	0.05657	0.02181	0.01096
714.861	0.1306	0.07937	0.06267	0.04496	0.02645	0.23994	0.0569	0.02218	0.01206
715.435	0.13016	0.0785	0.06257	0.04492	0.02645	0.25419	0.05717	0.02137	0.01084
716.009	0.13119	0.07973	0.06338	0.04583	0.02693	0.27052	0.05799	0.02128	0.01113
716.583	0.12987	0.07939	0.06314	0.04525	0.02613	0.28688	0.05802	0.02007	0.01152
717.157	0.13045	0.08007	0.06409	0.04585	0.02648	0.3059	0.0578	0.02085	0.01375
717.731	0.12858	0.08051	0.06419	0.0463	0.02701	0.3268	0.0582	0.02107	0.0125
718.305	0.1292	0.08046	0.06401	0.04638	0.0271	0.34908	0.05844	0.02136	0.01123
718.879	0.13107	0.0806	0.06459	0.04663	0.02785	0.37409	0.05923	0.02137	0.00993
719.453	0.13132	0.07978	0.06536	0.04681	0.02834	0.40289	0.05978	0.02158	0.01056
720.026	0.13054	0.08047	0.06485	0.04619	0.02806	0.43234	0.05868	0.02011	0.01048
720.6	0.13092	0.08	0.06438	0.04535	0.0281	0.46388	0.05886	0.01955	0.01225
721.174	0.13033	0.08062	0.06457	0.04523	0.02738	0.49671	0.05884	0.02057	0.01438
721.747	0.12785	0.08079	0.06469	0.04467	0.02802	0.5316	0.05915	0.02101	0.01521
722.321	0.12815	0.08155	0.06398	0.0449	0.02799	0.56821	0.05897	0.02023	0.01696
722.894	0.12702	0.0813	0.0635	0.04434	0.02742	0.60555	0.05952	0.01931	0.01851
723.468	0.12633	0.08109	0.06366	0.04461	0.0276	0.64328	0.06024	0.01893	0.01851
724.041	0.12511	0.08183	0.06325	0.04406	0.02746	0.68225	0.0597	0.01818	0.01822
724.615	0.12447	0.08232	0.06342	0.04471	0.02729	0.71994	0.06054	0.01765	0.01803
725.188	0.12175	0.08166	0.06317	0.04522	0.02694	0.75725	0.0606	0.01738	0.01782
725.761	0.12264	0.08223	0.064	0.04638	0.02855	0.79374	0.06143	0.01779	0.01923
726.335	0.12403	0.0826	0.06346	0.04597	0.02793	0.8276	0.0613	0.01807	0.01989
726.908	0.12382	0.08197	0.06425	0.04674	0.02827	0.85956	0.06112	0.01894	0.0189
727.481	0.12347	0.08212	0.06425	0.04657	0.0283	0.88763	0.06111	0.01907	0.01906
728.054	0.12228	0.08195	0.06339	0.04632	0.02775	0.9134	0.06148	0.01964	0.02015
728.627	0.1214	0.08137	0.06286	0.04658	0.0283	0.93601	0.06103	0.01945	0.02041
729.2	0.12137	0.08006	0.06323	0.04658	0.02851	0.95611	0.06101	0.01883	0.02014
729.773	0.12189	0.08128	0.06277	0.04766	0.02921	0.97317	0.0616	0.02006	0.02013
730.346	0.12225	0.08025	0.06291	0.04743	0.02935	0.98597	0.06201	0.02024	0.02026
730.919	0.12285	0.08	0.06244	0.04827	0.02992	0.99527	0.06302	0.02044	0.02063
731.492	0.12278	0.07908	0.06233	0.04784	0.03038	1	0.06375	0.02055	0.0194
732.065	0.12393	0.07875	0.06316	0.04864	0.03072	0.99938	0.06482	0.02018	0.0192
732.638	0.12292	0.07889	0.06222	0.04909	0.03102	0.99594	0.0653	0.02002	0.0202
733.211	0.12236	0.07886	0.06268	0.04919	0.03149	0.98737	0.06605	0.01939	0.0185
733.784	0.12231	0.07975	0.06222	0.04899	0.03102	0.97484	0.06617	0.01918	0.01799
734.356	0.12331	0.07939	0.06227	0.04912	0.03129	0.95847	0.06779	0.01993	0.0181
734.929	0.121	0.07971	0.06266	0.04909	0.03217	0.93885	0.06718	0.02032	0.01756
735.502	0.12206	0.07958	0.06317	0.0493	0.03259	0.91652	0.06745	0.01967	0.01521
736.074	0.1213	0.08016	0.06291	0.04944	0.03273	0.89162	0.06783	0.01908	0.015
736.647	0.12192	0.07834	0.06326	0.04961	0.03224	0.86215	0.06829	0.01914	0.0147
737.219	0.12325	0.07804	0.06231	0.04967	0.0316	0.83116	0.0683	0.01902	0.01424
737.792	0.12134	0.07852	0.06214	0.0496	0.03228	0.79726	0.068	0.01826	0.01501
738.364	0.12152	0.07868	0.06268	0.04932	0.03233	0.76159	0.06787	0.01802	0.01679
738.936	0.1218	0.07848	0.063	0.04927	0.03244	0.727	0.06815	0.01842	0.01683
739.509	0.12296	0.07994	0.063	0.04935	0.03253	0.6903	0.06856	0.01803	0.01739
740.081	0.12186	0.07911	0.06257	0.04902	0.03143	0.65246	0.06834	0.01783	0.01589
740.653	0.12229	0.07945	0.06393	0.04935	0.03274	0.61618	0.06953	0.01817	0.0161
741.225	0.12309	0.08013	0.06394	0.04963	0.03277	0.58074	0.07072	0.01858	0.01564
741.798	0.12273	0.07956	0.06407	0.05078	0.03357	0.54462	0.07151	0.0186	0.0147
742.37	0.12205	0.07845	0.06419	0.05095	0.03419	0.50859	0.07182	0.01869	0.01441
742.942	0.12197	0.07813	0.06537	0.05121	0.03454	0.4732	0.07277	0.01954	0.01294
743.514	0.12198	0.07895	0.06471	0.05099	0.0348	0.43694	0.07311	0.01912	0.01139
744.086	0.12018	0.07818	0.06472	0.05083	0.03499	0.40139	0.07379	0.01813	0.00944
744.658	0.11878	0.07894	0.06371	0.05047	0.03511	0.36912	0.07324	0.01783	0.00862
745.23	0.11803	0.07866	0.06446	0.05122	0.03455	0.33749	0.07388	0.01815	0.00773
745.802	0.11672	0.07811	0.06442	0.05139	0.03444	0.3091	0.07398	0.01735	0.00806
746.373	0.11626	0.07682	0.0639	0.05138	0.03445	0.28178	0.07373	0.01776	0.00747
746.945	0.11629	0.07699	0.06436	0.0506	0.03444	0.25627	0.0745	0.01761	0.00817
747.517	0.11537	0.07597	0.06266	0.05068	0.03357	0.23227	0.07567	0.01808	0.00868
748.089	0.11336	0.07603	0.06311	0.04973	0.03474	0.21007	0.0768	0.01782	0.01006
748.66	0.1134	0.07572	0.06422	0.0515	0.03522	0.19008	0.07748	0.01776	0.01163
749.232	0.11382	0.0746	0.06335	0.05207	0.03449	0.17113	0.07869	0.01741	0.01087
749.804	0.11394	0.07492	0.06288	0.05205	0.03447	0.15332	0.07939	0.01754	0.01199
750.375	0.11555	0.07547	0.06325	0.05254	0.03477	0.13696	0.07943	0.01692	0.01389
750.947	0.11499	0.0764	0.06237	0.05169	0.0356	0.12343	0.08068	0.01666	0.0142
751.518	0.11597	0.07671	0.0648	0.05203	0.0371	0.11126	0.08213	0.01721	0.01464
752.09	0.11755	0.07531	0.0654	0.05124	0.03697	0.10114	0.08221	0.01706	0.01248
752.661	0.11749	0.07481	0.06581	0.05197	0.03704	0.09232	0.08292	0.01765	0.01153
753.232	0.11725	0.07402	0.06569	0.05115	0.03661	0.08431	0.08233	0.01787	0.01201
753.804	0.11665	0.07342	0.06492	0.05082	0.03717	0.07763	0.083	0.01856	0.01133
754.375	0.11635	0.07336	0.06368	0.05086	0.0376	0.07135	0.08405	0.01813	0.01176
754.946	0.11563	0.07195	0.0623	0.05147	0.03728	0.06575	0.08462	0.01669	0.01297
755.517	0.11379	0.07085	0.06118	0.05048	0.03721	0.06082	0.08435	0.01547	0.01577
756.088	0.11394	0.07033	0.06169	0.04951	0.03671	0.05744	0.08557	0.01619	0.01606
756.659	0.11266	0.07049	0.06082	0.04936	0.03741	0.05545	0.08629	0.01542	0.01528
757.23	0.11181	0.06918	0.05989	0.04938	0.03682	0.05338	0.08614	0.01505	0.01838
757.801	0.11165	0.06818	0.0598	0.04852	0.03625	0.05303	0.08637	0.01473	0.02099
758.372	0.11044	0.06759	0.05955	0.04803	0.03614	0.05344	0.08684	0.01478	0.02444
758.943	0.10866	0.0656	0.05993	0.04727	0.03637	0.05191	0.08792	0.0137	0.02718
759.514	0.10678	0.06611	0.05951	0.04682	0.03723	0.05159	0.08933	0.01416	0.02891
760.085	0.1057	0.06551	0.0585	0.04542	0.03727	0.04973	0.09031	0.01465	0.02851
760.656	0.10274	0.06415	0.05788	0.04431	0.03678	0.04986	0.09111	0.01345	0.02824
761.227	0.10025	0.0627	0.05747	0.0443	0.0369	0.04959	0.0919	0.01318	0.02997
761.797	0.09831	0.06103	0.05633	0.04434	0.03667	0.04767	0.09231	0.01269	0.03123
762.368	0.09714	0.06016	0.05559	0.04413	0.03687	0.04663	0.09408	0.01188	0.03143
762.939	0.09583	0.05837	0.0546	0.04245	0.0362	0.04583	0.09492	0.01049	0.03197
763.509	0.095	0.0594	0.056	0.0429	0.03706	0.04607	0.09736	0.01041	0.03317
764.08	0.09205	0.05867	0.05613	0.04332	0.03652	0.04489	0.09934	0.01051	0.03214
764.65	0.09159	0.05653	0.0556	0.04267	0.03634	0.04486	0.10187	0.01023	0.03184
765.221	0.09234	0.05607	0.05635	0.04292	0.03698	0.04427	0.10449	0.01033	0.03069
765.791	0.09309	0.05645	0.05526	0.04417	0.03658	0.04301	0.10625	0.0102	0.02853
766.361	0.09324	0.05757	0.05492	0.04507	0.03592	0.04168	0.10893	0.01139	0.02863
766.932	0.09405	0.05879	0.05521	0.04466	0.03657	0.04101	0.11236	0.01164	0.02952
767.502	0.09436	0.05972	0.05429	0.04519	0.03719	0.03941	0.11541	0.01124	0.03039
768.072	0.096	0.06071	0.05535	0.04576	0.03734	0.03901	0.11935	0.01194	0.0313
768.642	0.09683	0.06024	0.05556	0.04469	0.03635	0.03847	0.12185	0.01266	0.03127
769.213	0.09679	0.06032	0.05636	0.04471	0.03608	0.03709	0.12396	0.01409	0.03069
769.783	0.09556	0.06043	0.05615	0.04475	0.03581	0.03564	0.12604	0.01466	0.02962
770.353	0.09519	0.06102	0.05573	0.04452	0.03498	0.03484	0.12799	0.01427	0.03154
770.923	0.09512	0.06135	0.0566	0.04407	0.03437	0.03368	0.13002	0.01426	0.03297
771.493	0.09342	0.06137	0.05593	0.04403	0.03369	0.03288	0.13225	0.01516	0.0318
772.063	0.0912	0.06065	0.05574	0.04322	0.0334	0.03185	0.13486	0.01562	0.03177
772.633	0.08969	0.05971	0.05526	0.04297	0.03247	0.02992	0.13691	0.01547	0.03062
773.203	0.09029	0.05913	0.05413	0.04265	0.03257	0.02978	0.13922	0.01639	0.0297
773.772	0.0882	0.05627	0.05266	0.04121	0.03157	0.02862	0.14112	0.0161	0.02762
774.342	0.08819	0.05516	0.05293	0.04093	0.03063	0.02828	0.1457	0.01477	0.02925
774.912	0.08873	0.0557	0.05231	0.04094	0.03156	0.02778	0.152	0.01504	0.03091
775.482	0.08761	0.05476	0.05194	0.03983	0.03161	0.02768	0.1577	0.01415	0.02952
776.051	0.08764	0.05402	0.05208	0.03909	0.03155	0.02761	0.16384	0.01313	0.03241
776.621	0.08822	0.05373	0.05211	0.03999	0.03094	0.02701	0.17277	0.01333	0.0327
777.19	0.08639	0.05433	0.05123	0.03982	0.03055	0.02651	0.18311	0.01316	0.03017
777.76	0.08685	0.05367	0.05075	0.04025	0.03068	0.02675	0.19437	0.01235	0.02878
778.329	0.08942	0.05461	0.05059	0.04043	0.03099	0.02744	0.20807	0.0121	0.03068
778.899	0.09028	0.05612	0.05035	0.04143	0.0326	0.02684	0.22345	0.01198	0.03007
779.468	0.0894	0.05592	0.05035	0.04211	0.03231	0.02652	0.24054	0.01128	0.03109
780.038	0.08962	0.05715	0.05063	0.04258	0.03377	0.02749	0.26137	0.01162	0.03351
780.607	0.08857	0.05731	0.051	0.04296	0.03493	0.02814	0.28283	0.01044	0.03217
781.176	0.08964	0.05713	0.05183	0.04458	0.03591	0.02821	0.30592	0.00973	0.03193
781.746	0.09087	0.05819	0.05293	0.04596	0.03644	0.02901	0.33253	0.01067	0.02858
782.315	0.09175	0.05921	0.05407	0.04623	0.03795	0.02955	0.36012	0.01135	0.02949
782.884	0.09172	0.06094	0.0556	0.04846	0.0389	0.02874	0.39078	0.01183	0.02739
783.453	0.09435	0.06312	0.05612	0.04901	0.0402	0.02987	0.42361	0.0132	0.02539
784.022	0.09785	0.06435	0.05728	0.04998	0.04166	0.03078	0.45851	0.01431	0.02542
784.591	0.09789	0.06549	0.05763	0.05044	0.04372	0.031	0.49242	0.01579	0.02453
785.16	0.10025	0.0652	0.0581	0.05098	0.04345	0.0318	0.52851	0.01706	0.02592
785.729	0.10144	0.0666	0.05821	0.05117	0.04459	0.03223	0.56544	0.01744	0.02532
786.298	0.10131	0.06544	0.05794	0.05137	0.04456	0.0317	0.60125	0.01793	0.02642
786.867	0.10018	0.06668	0.05698	0.0497	0.0446	0.03236	0.63788	0.01862	0.02735
787.436	0.10022	0.06677	0.05766	0.04932	0.04412	0.03268	0.67309	0.01812	0.02726
788.004	0.10149	0.06741	0.05788	0.04918	0.04431	0.03291	0.70766	0.01795	0.02855
788.573	0.10046	0.06581	0.05547	0.04859	0.04506	0.03383	0.74081	0.02006	0.03001
789.142	0.10006	0.06394	0.05417	0.04891	0.0439	0.03308	0.77252	0.02032	0.03063
789.71	0.10013	0.06344	0.05303	0.04919	0.04426	0.03336	0.80324	0.0213	0.03136
790.279	0.09945	0.06177	0.05297	0.04929	0.04373	0.03404	0.83429	0.02205	0.03097
790.847	0.09748	0.06009	0.05247	0.04858	0.04435	0.03373	0.86008	0.02231	0.03235
791.416	0.09747	0.05957	0.05258	0.04864	0.04377	0.0339	0.88504	0.02267	0.03509
791.984	0.09503	0.05742	0.05123	0.04848	0.04426	0.03373	0.9085	0.02294	0.0362
792.553	0.09148	0.0551	0.05015	0.04749	0.04376	0.03359	0.9297	0.02257	0.03393
793.121	0.08879	0.05416	0.04976	0.04589	0.04269	0.03418	0.94816	0.02255	0.03508
793.69	0.08819	0.05469	0.05073	0.04679	0.04337	0.03602	0.96436	0.02346	0.0357
794.258	0.08659	0.05317	0.05131	0.04571	0.04312	0.03541	0.97501	0.02224	0.03643
794.826	0.08547	0.05291	0.05107	0.0463	0.04289	0.03516	0.98652	0.0227	0.03847
795.394	0.08433	0.0539	0.05137	0.0452	0.04304	0.03676	0.99499	0.0243	0.03636
795.962	0.0831	0.05116	0.05077	0.04484	0.04242	0.03571	0.99731	0.02384	0.03628
796.531	0.08342	0.05173	0.05096	0.04439	0.0431	0.03628	1	0.02396	0.03546
797.099	0.08417	0.05122	0.05075	0.04365	0.04322	0.03664	0.99921	0.02405	0.03465
797.667	0.08274	0.0527	0.0516	0.04418	0.0441	0.03716	0.99512	0.02402	0.03421
798.235	0.08115	0.05208	0.05108	0.04502	0.04314	0.03806	0.98987	0.02384	0.03176
798.803	0.08335	0.0538	0.05175	0.04618	0.04296	0.03892	0.98501	0.02463	0.0296
799.371	0.08286	0.05354	0.05069	0.04639	0.04354	0.0389	0.97501	0.02601	0.02958
799.938	0.08544	0.05368	0.05131	0.04645	0.04361	0.03852	0.96461	0.02645	0.02898
800.506	0.08701	0.0543	0.05019	0.04695	0.04425	0.03848	0.95168	0.02669	0.02879
801.074	0.08936	0.05349	0.05048	0.0488	0.04467	0.03874	0.9366	0.02799	0.02878
801.642	0.08847	0.05262	0.04834	0.04885	0.04376	0.03754	0.91904	0.02972	0.02936
802.209	0.08907	0.05225	0.04698	0.04962	0.04357	0.03789	0.90213	0.03029	0.02914
802.777	0.08985	0.05503	0.04675	0.05005	0.04299	0.0363	0.88141	0.03101	0.02692
803.345	0.09031	0.05598	0.04578	0.04971	0.04183	0.03661	0.86086	0.03183	0.03154
803.912	0.087	0.05396	0.04514	0.048	0.04052	0.0364	0.83872	0.03174	0.0312
804.48	0.08408	0.05302	0.04199	0.04683	0.03972	0.03651	0.81429	0.03101	0.03197
805.047	0.08121	0.05039	0.04016	0.04481	0.03793	0.03612	0.78767	0.03005	0.03378
805.615	0.07831	0.04829	0.03872	0.04307	0.03715	0.03542	0.76022	0.02882	0.0343
806.182	0.07669	0.04694	0.03821	0.04018	0.03459	0.03382	0.73127	0.02768	0.03712
806.749	0.07268	0.04625	0.03645	0.04016	0.03349	0.03228	0.70275	0.02731	0.03871
807.317	0.07039	0.04428	0.03578	0.03979	0.03182	0.03235	0.67347	0.02702	0.04001
807.884	0.06615	0.04129	0.03238	0.03818	0.0283	0.02889	0.64263	0.02458	0.03908
808.451	0.0627	0.04066	0.0308	0.03749	0.02808	0.03023	0.61441	0.02369	0.03953
809.018	0.06034	0.03876	0.02852	0.03576	0.02496	0.02891	0.58247	0.02187	0.03964
809.586	0.05841	0.03587	0.02718	0.03354	0.0237	0.02734	0.55143	0.01912	0.0424
810.153	0.05774	0.03601	0.02674	0.03385	0.02403	0.02733	0.52154	0.01905	0.0417
810.72	0.05521	0.03459	0.02665	0.03375	0.02316	0.02595	0.48995	0.01757	0.03979
811.287	0.05331	0.0324	0.02718	0.03419	0.02303	0.02585	0.46138	0.01744	0.04039
811.854	0.0523	0.02993	0.02738	0.03291	0.02212	0.02607	0.433	0.01596	0.04057
812.421	0.05169	0.02928	0.02683	0.0328	0.0221	0.02439	0.40461	0.01544	0.04286
812.987	0.05132	0.02829	0.02579	0.03261	0.02317	0.02471	0.37677	0.01602	0.04187
813.554	0.05329	0.02948	0.02688	0.03258	0.02524	0.02481	0.35041	0.01625	0.03616
814.121	0.05428	0.03107	0.02801	0.03434	0.02644	0.02712	0.3259	0.01821	0.0353
814.688	0.05431	0.0312	0.02939	0.03435	0.02683	0.02749	0.3	0.01947	0.0348
815.255	0.05569	0.03272	0.02974	0.03494	0.02811	0.02754	0.27856	0.01913	0.03364
815.821	0.05612	0.03345	0.03221	0.035	0.02936	0.02865	0.25808	0.01958	0.03175
816.388	0.05884	0.03506	0.03287	0.03669	0.02977	0.02955	0.23774	0.02084	0.03104
816.954	0.05763	0.03236	0.03464	0.03526	0.02927	0.02933	0.21735	0.02069	0.03169
817.521	0.05748	0.03217	0.03486	0.03554	0.0302	0.0282	0.19744	0.02139	0.02773
818.087	0.05974	0.03337	0.03615	0.03546	0.02927	0.0274	0.17936	0.02261	0.0286
818.654	0.0618	0.03731	0.0389	0.0366	0.02923	0.02599	0.16421	0.02542	0.02642
819.22	0.06416	0.04004	0.03956	0.03635	0.02971	0.02724	0.15204	0.02822	0.02752
819.787	0.06515	0.03986	0.04086	0.03639	0.02979	0.02682	0.14003	0.02955	0.02886
820.353	0.066	0.03894	0.03959	0.0362	0.03003	0.02855	0.12768	0.03082	0.03118
820.919	0.07085	0.03883	0.04069	0.03604	0.02998	0.0282	0.11779	0.03144	0.03465
821.485	0.07211	0.03827	0.04102	0.03538	0.02964	0.02817	0.10867	0.0315	0.03608
822.052	0.06942	0.03809	0.04088	0.03514	0.03015	0.02878	0.10142	0.03291	0.03794
822.618	0.07077	0.03689	0.0406	0.03413	0.02918	0.02836	0.09374	0.03493	0.04089
823.184	0.07166	0.03575	0.041	0.03535	0.0295	0.02826	0.08919	0.03567	0.04096
823.75	0.07062	0.03564	0.04017	0.03565	0.02979	0.02881	0.08626	0.03657	0.04254
824.316	0.06908	0.03493	0.03921	0.03405	0.02872	0.028	0.08486	0.03597	0.0483
824.882	0.0694	0.03479	0.03791	0.03349	0.02768	0.02832	0.083	0.03646	0.04752
825.448	0.06983	0.03564	0.03637	0.0326	0.02779	0.02844	0.0801	0.03565	0.05148
826.014	0.06899	0.03519	0.03493	0.03227	0.02755	0.02777	0.07868	0.03507	0.04973
826.579	0.06638	0.0333	0.0358	0.02892	0.02707	0.02816	0.07598	0.03556	0.05095
827.145	0.06604	0.03238	0.03698	0.03006	0.02695	0.02699	0.07462	0.03524	0.05055
827.711	0.06499	0.02889	0.03633	0.02914	0.02516	0.02677	0.0726	0.03409	0.05329
828.277	0.06233	0.02866	0.03502	0.02865	0.02501	0.02477	0.07036	0.03263	0.05345
828.842	0.0621	0.02934	0.03367	0.02812	0.02478	0.02461	0.06982	0.03202	0.05176
829.408	0.06285	0.02972	0.03436	0.0297	0.02584	0.02561	0.06904	0.03179	0.04967
829.974	0.06575	0.03097	0.03325	0.03047	0.02695	0.02676	0.06853	0.03321	0.04792
830.539	0.06522	0.03115	0.03534	0.03118	0.02821	0.02644	0.06826	0.03341	0.04862
831.105	0.06716	0.03509	0.0375	0.0328	0.0312	0.02929	0.06935	0.03515	0.04591
831.67	0.07056	0.03846	0.04077	0.03353	0.03299	0.03255	0.07011	0.03751	0.04418
832.235	0.07265	0.04152	0.04234	0.03602	0.03534	0.0349	0.06828	0.04044	0.04261
832.801	0.07469	0.04004	0.04326	0.03771	0.03689	0.03623	0.0675	0.04089	0.04259
833.366	0.07623	0.03882	0.04555	0.03889	0.03804	0.03701	0.06621	0.04249	0.03838
833.931	0.07875	0.0415	0.04612	0.03913	0.03994	0.03843	0.06616	0.04542	0.03641
834.496	0.08134	0.04493	0.05024	0.04156	0.04172	0.04035	0.066	0.04909	0.03148
835.062	0.07828	0.04697	0.05154	0.04298	0.04298	0.04133	0.06511	0.05327	0.02985
835.627	0.08027	0.04972	0.05135	0.04402	0.04543	0.04149	0.06312	0.05773	0.02519
836.192	0.08363	0.05162	0.05191	0.04573	0.04568	0.04182	0.06098	0.06113	0.02348
836.757	0.08341	0.05368	0.0535	0.04628	0.04554	0.0422	0.0601	0.06318	0.01924
837.322	0.08513	0.05515	0.05511	0.04631	0.04663	0.04272	0.05857	0.06659	0.0213
837.887	0.08711	0.05593	0.05648	0.04702	0.04651	0.04216	0.05626	0.07054	0.02087
838.452	0.08858	0.05594	0.0574	0.04677	0.04569	0.04231	0.05383	0.0734	0.02025
839.017	0.08815	0.05563	0.05682	0.0473	0.04503	0.04124	0.05235	0.07569	0.02479
839.581	0.08848	0.05438	0.05636	0.04516	0.04453	0.04086	0.04955	0.07837	0.02253
840.146	0.08953	0.05516	0.05705	0.04533	0.04321	0.04082	0.04866	0.08263	0.02454
840.711	0.09067	0.05675	0.05607	0.04677	0.04349	0.04118	0.04916	0.08455	0.02361
841.276	0.08919	0.05405	0.05408	0.04465	0.04104	0.04026	0.04726	0.08528	0.02754
841.84	0.08509	0.05431	0.05391	0.04406	0.04025	0.03978	0.04684	0.08597	0.03103
842.405	0.08498	0.05118	0.05295	0.04317	0.03861	0.03964	0.04581	0.08571	0.03238
842.969	0.08336	0.04999	0.05139	0.04227	0.03764	0.039	0.04449	0.08678	0.03191
843.534	0.07935	0.04758	0.04963	0.04036	0.03511	0.03664	0.04363	0.08792	0.03423
844.098	0.076	0.04709	0.04909	0.03848	0.03277	0.03493	0.0415	0.08652	0.03624
844.663	0.07195	0.04554	0.04575	0.03518	0.03129	0.0335	0.04128	0.08689	0.03856
845.227	0.071	0.04403	0.04426	0.03438	0.0291	0.03311	0.04007	0.08666	0.03974
845.792	0.0672	0.04016	0.04118	0.03286	0.02793	0.02997	0.03884	0.08404	0.04077
846.356	0.06303	0.03746	0.03842	0.03118	0.02656	0.02772	0.03993	0.08316	0.04049
846.92	0.0579	0.03433	0.03616	0.02962	0.02558	0.02681	0.03992	0.08192	0.04024
847.484	0.0581	0.03233	0.03375	0.02846	0.02439	0.02653	0.03945	0.08214	0.03822
848.049	0.06677	0.03083	0.03277	0.02968	0.02492	0.02639	0.03949	0.08379	0.04033
848.613	0.06632	0.02908	0.03027	0.02943	0.02416	0.02463	0.04098	0.08581	0.04165
849.177	0.06624	0.02793	0.0302	0.02939	0.02394	0.02317	0.04166	0.08681	0.04163
849.741	0.06555	0.02742	0.03061	0.02902	0.02307	0.02314	0.04247	0.09201	0.04242
850.305	0.06554	0.02735	0.02954	0.02902	0.02464	0.02332	0.04363	0.09646	0.04135
850.869	0.06586	0.02579	0.02783	0.02919	0.02572	0.02287	0.04469	0.10338	0.0428
851.433	0.06564	0.02635	0.02777	0.02907	0.02699	0.0228	0.04447	0.10953	0.04182
851.996	0.0666	0.02702	0.02859	0.02959	0.02736	0.02309	0.04438	0.1174	0.03958
852.56	0.06919	0.0289	0.0278	0.03097	0.0308	0.02558	0.04407	0.12984	0.03512
853.124	0.07193	0.02878	0.02925	0.03245	0.03191	0.02808	0.04399	0.14332	0.03559
853.688	0.0738	0.02896	0.03026	0.03345	0.03147	0.02866	0.04344	0.1554	0.03551
854.251	0.07346	0.02807	0.02879	0.03327	0.03249	0.0277	0.04272	0.16984	0.03598
854.815	0.0738	0.02791	0.02947	0.03345	0.03149	0.02757	0.04129	0.18593	0.03599
855.379	0.07482	0.02931	0.03028	0.03399	0.03158	0.02845	0.04109	0.20408	0.03638
855.942	0.07446	0.02894	0.02957	0.0338	0.03228	0.02782	0.03873	0.22465	0.03276
856.506	0.07796	0.02925	0.03	0.03568	0.0332	0.02718	0.03925	0.24859	0.03271
857.069	0.07863	0.02797	0.03193	0.03604	0.03194	0.02873	0.03874	0.27139	0.0364
857.632	0.07608	0.02889	0.0312	0.03467	0.03174	0.02839	0.03691	0.29535	0.03759
858.196	0.07578	0.02898	0.03066	0.03451	0.03076	0.02938	0.0368	0.32139	0.03871
858.759	0.0757	0.02607	0.02979	0.03447	0.02996	0.02803	0.03382	0.34628	0.04018
859.322	0.07606	0.02486	0.02933	0.03466	0.02876	0.02601	0.03354	0.375	0.04203
859.886	0.07567	0.02385	0.02863	0.03445	0.02845	0.02627	0.03276	0.40495	0.04365
860.449	0.07444	0.02421	0.0285	0.03379	0.02714	0.02648	0.03192	0.43555	0.04616
861.012	0.07242	0.02451	0.02762	0.03271	0.02594	0.02453	0.0311	0.46569	0.0494
861.575	0.07321	0.0263	0.0279	0.03313	0.02459	0.0236	0.02964	0.49869	0.05179
862.138	0.07034	0.0248	0.02674	0.03159	0.02246	0.02191	0.02746	0.52668	0.0502
862.701	0.06694	0.02432	0.02631	0.02977	0.02148	0.02125	0.02589	0.55611	0.0505
863.264	0.06488	0.02306	0.0246	0.02866	0.01994	0.02129	0.0239	0.58603	0.04968
863.827	0.06133	0.02107	0.02335	0.02676	0.01811	0.02002	0.023	0.61478	0.05422
864.39	0.05789	0.01926	0.02378	0.02491	0.01665	0.01938	0.02125	0.64243	0.05344
864.953	0.05575	0.02007	0.02405	0.02377	0.01494	0.01875	0.0212	0.67055	0.04885
865.516	0.05291	0.01648	0.02219	0.02224	0.01307	0.01871	0.01974	0.70019	0.04906
866.078	0.05442	0.01603	0.02045	0.02305	0.01292	0.0183	0.02182	0.72749	0.04814
866.641	0.05193	0.01275	0.0208	0.02172	0.01175	0.01631	0.02113	0.74995	0.04828
867.204	0.04726	0.01072	0.01801	0.01921	0.01019	0.01403	0.01931	0.77141	0.04358
867.766	0.05005	0.01099	0.01785	0.0207	0.01067	0.01269	0.0206	0.7949	0.0417
868.329	0.05101	0.01094	0.01718	0.02122	0.01126	0.01382	0.02027	0.8186	0.04115
868.891	0.05112	0.01212	0.01809	0.02128	0.01238	0.01438	0.02132	0.83761	0.04011
869.454	0.05126	0.01205	0.0165	0.02136	0.01335	0.01384	0.02232	0.85849	0.03549
870.016	0.05316	0.01312	0.01796	0.02237	0.01221	0.01615	0.02467	0.87908	0.03757
870.579	0.05074	0.01312	0.01984	0.02107	0.01279	0.0174	0.025	0.89571	0.03684
871.141	0.05516	0.01729	0.0209	0.02345	0.01476	0.01789	0.0257	0.91259	0.03133
871.703	0.0572	0.01578	0.0209	0.02454	0.01563	0.01931	0.02656	0.92608	0.03164
872.265	0.05732	0.01765	0.02299	0.02461	0.01869	0.02027	0.02723	0.94023	0.02671
872.828	0.05822	0.02003	0.02533	0.02509	0.02089	0.02251	0.02809	0.95327	0.02316
873.39	0.05782	0.02175	0.02479	0.02487	0.02184	0.02378	0.02731	0.9622	0.01886
873.952	0.06026	0.02125	0.02636	0.02618	0.02304	0.02424	0.02872	0.97117	0.01799
874.514	0.06103	0.02189	0.02678	0.0266	0.02516	0.02564	0.02971	0.97838	0.01726
875.076	0.06139	0.02267	0.02646	0.02679	0.02632	0.02619	0.02783	0.98539	0.01424
875.638	0.06069	0.02464	0.02796	0.02641	0.02978	0.02699	0.02969	0.99017	0.01568
876.2	0.06156	0.02579	0.02879	0.02688	0.0304	0.02683	0.03115	0.9944	0.01717
876.762	0.06263	0.02622	0.02919	0.02745	0.03159	0.02764	0.03155	0.99913	0.01796
877.324	0.065	0.02768	0.02981	0.02873	0.03385	0.0283	0.03191	1	0.01745
877.885	0.06639	0.02845	0.02923	0.02948	0.03537	0.02902	0.03226	0.99867	0.01678
878.447	0.06886	0.02871	0.03042	0.0308	0.0367	0.02781	0.03254	0.9984	0.02091
879.009	0.06852	0.02633	0.02917	0.03062	0.03653	0.0272	0.03127	0.9953	0.02399
879.571	0.06782	0.02767	0.03115	0.03024	0.037	0.02598	0.03116	0.98652	0.02138
880.132	0.06263	0.02639	0.02954	0.02746	0.03408	0.02427	0.02836	0.97821	0.02497
880.694	0.06615	0.02857	0.02988	0.02935	0.03337	0.02349	0.02955	0.97029	0.02756
881.255	0.06703	0.03093	0.03108	0.02982	0.03381	0.02377	0.0313	0.96114	0.02944
881.817	0.06327	0.03211	0.03141	0.0278	0.0335	0.02426	0.03025	0.9495	0.02995
882.378	0.0614	0.03039	0.03174	0.0268	0.03151	0.02384	0.02976	0.93478	0.02907
882.94	0.06081	0.02812	0.02916	0.02648	0.03073	0.02306	0.02787	0.91973	0.0297
883.501	0.06108	0.02865	0.03004	0.02662	0.0295	0.02246	0.02746	0.90333	0.03202
884.062	0.06048	0.02933	0.03022	0.0263	0.03009	0.02245	0.02549	0.88183	0.03137
884.623	0.0583	0.02706	0.02809	0.02513	0.02905	0.02164	0.0245	0.86154	0.03268
885.185	0.05697	0.02629	0.02841	0.02442	0.02782	0.02101	0.02496	0.84111	0.03409
885.746	0.05575	0.02485	0.02949	0.02376	0.02671	0.0196	0.026	0.82013	0.03168
886.307	0.05658	0.02454	0.02854	0.02421	0.02534	0.01857	0.02547	0.79432	0.03306
886.868	0.05984	0.02394	0.02918	0.02596	0.02466	0.0189	0.02684	0.76907	0.0342
887.429	0.05854	0.02099	0.02852	0.02526	0.02293	0.01893	0.02872	0.74222	0.03742
887.99	0.06234	0.02289	0.02793	0.0273	0.02381	0.01966	0.02979	0.71316	0.03813
888.551	0.06164	0.02157	0.02667	0.02692	0.02403	0.02025	0.02976	0.6846	0.03455
889.112	0.0635	0.02394	0.02785	0.02792	0.02472	0.02214	0.03238	0.65293	0.03494
889.673	0.06675	0.02275	0.02635	0.02967	0.02309	0.02415	0.03389	0.62319	0.03286
890.233	0.06976	0.02463	0.02681	0.03128	0.02448	0.02657	0.03321	0.59298	0.03012
890.794	0.0678	0.02304	0.02498	0.03023	0.02345	0.02737	0.03287	0.56104	0.02665
891.355	0.06982	0.0246	0.0258	0.03131	0.02304	0.02881	0.03427	0.53079	0.02211
891.916	0.06963	0.02519	0.02641	0.03121	0.02455	0.03055	0.0362	0.49951	0.01761
892.476	0.06844	0.02439	0.02626	0.03058	0.024	0.03162	0.03579	0.46858	0.01454
893.037	0.06979	0.02633	0.02788	0.0313	0.02465	0.03355	0.03681	0.43817	0.01964
893.597	0.07469	0.02727	0.02721	0.03392	0.02611	0.03362	0.0384	0.41072	0.01814
894.158	0.07538	0.02889	0.0293	0.0343	0.02842	0.03613	0.03983	0.38383	0.01992
894.718	0.07241	0.02648	0.02791	0.0327	0.02774	0.03603	0.03793	0.3546	0.0207
895.279	0.07342	0.02697	0.02928	0.03325	0.02926	0.03643	0.03843	0.32942	0.02281
895.839	0.07474	0.02732	0.02858	0.03395	0.02982	0.0365	0.03877	0.30344	0.02202
896.399	0.07446	0.02973	0.03024	0.0338	0.0316	0.03596	0.03957	0.27864	0.02507
896.96	0.07489	0.03064	0.03189	0.03403	0.0316	0.03518	0.03997	0.2558	0.02511
897.52	0.07489	0.02877	0.03181	0.03403	0.03222	0.03398	0.0378	0.23313	0.02758
898.08	0.07089	0.02631	0.02976	0.03189	0.0303	0.03092	0.03649	0.21053	0.02913
898.64	0.07173	0.02736	0.03067	0.03234	0.02896	0.03059	0.03632	0.19038	0.03069
899.2	0.06762	0.02647	0.02839	0.03014	0.02864	0.03077	0.03469	0.17285	0.03029
899.76	0.0669	0.02578	0.02844	0.02975	0.02811	0.03079	0.03332	0.15594	0.03188
900.32	0.06402	0.02297	0.02755	0.0282	0.02577	0.02916	0.03231	0.14032	0.03677
900.88	0.06132	0.0239	0.02564	0.02675	0.02337	0.02634	0.02968	0.12696	0.03846
901.44	0.0613	0.02453	0.02612	0.02674	0.02431	0.02581	0.02814	0.11513	0.03859
902	0.0557	0.02398	0.02394	0.02374	0.02033	0.02296	0.025	0.10148	0.03886
902.56	0.05296	0.02164	0.02352	0.02226	0.0185	0.02143	0.02204	0.0907	0.04628
903.119	0.05181	0.01867	0.02328	0.02165	0.01568	0.0187	0.01891	0.08253	0.04747
903.679	0.04654	0.01796	0.02341	0.01882	0.01381	0.01526	0.01527	0.07441	0.05195
904.239	0.04662	0.01607	0.02225	0.01886	0.01286	0.01168	0.01478	0.06843	0.05248
904.798	0.04563	0.01671	0.02279	0.01833	0.01192	0.00918	0.01314	0.06145	0.05694
905.358	0.04295	0.01319	0.0209	0.0169	0.01019	0.00775	0.01057	0.05591	0.05741
905.917	0.03749	0.01044	0.02121	0.01663	0.00925	0.0076	0.00915	0.05305	0.05596
906.477	0.03702	0.00879	0.01939	0.01507	0.00733	0.00629	0.00813	0.04976	0.05338
907.036	0.03618	0.00807	0.01882	0.01363	0.00704	0.00524	0.00769	0.04729	0.04987
907.596	0.03723	0.0053	0.01527	0.01121	0.00587	0.00433	0.00601	0.04365	0.05094
908.155	0.03653	0.00421	0.01394	0.01108	0.00463	0.00472	0.00599	0.04328	0.04461
908.714	0.03722	0.00516	0.0141	0.01133	0.00459	0.00509	0.00705	0.0442	0.04065
909.274	0.03475	0.00338	0.01163	0.00958	0.00286	0.00503	0.00641	0.04387	0.04165
909.833	0.03469	0.00266	0.0115	0.01012	0.00236	0.00517	0.00555	0.04308	0.03815
910.392	0.03365	0.000415898	0.01011	0.0096	0	0.00506	0.00551	0.04352	0.03542
910.951	0.03593	0	0.00997	0.00838	0.000276919	0.00693	0.00747	0.04428	0.03298
911.51	0.03477	0.00124	0.01029	0.00883	0.000741688	0.00845	0.01072	0.04473	0.03013
912.069	0.03721	0.00172	0.0109	0.00993	0.00279	0.01033	0.01289	0.04678	0.02659
912.628	0.03608	0.0021	0.00972	0.00975	0.00485	0.00946	0.01236	0.04802	0.02219
913.187	0.03367	0.0021	0.01085	0.01003	0.00585	0.00874	0.01394	0.0481	0.02229
913.746	0.03496	0.00427	0.01003	0.01086	0.00538	0.0088	0.01486	0.04928	0.02224
914.305	0.03797	0.00517	0.00984	0.01265	0.00636	0.01133	0.01626	0.05198	0.0169
914.864	0.03958	0.0048	0.00956	0.01272	0.0084	0.01267	0.01842	0.0526	0.01391
915.422	0.03398	0.00353	0.00759	0.01192	0.00815	0.01322	0.01765	0.05364	0.01321
915.981	0.03664	0.00396	0.00907	0.01326	0.01033	0.01405	0.0189	0.0556	0.0117
916.54	0.03942	0.00523	0.00951	0.0141	0.01236	0.01504	0.02039	0.0549	0.00543
917.098	0.03702	0.00526	0.00771	0.0155	0.01392	0.01788	0.0204	0.05243	0.00212
917.657	0.03454	0.00358	0.00749	0.01493	0.01446	0.01806	0.02165	0.0505	0
918.215	0.03481	0.00213	0.00827	0.01319	0.01329	0.01839	0.02137	0.04802	7.14152e-05
918.774	0.03243	0.00253	0.00886	0.01266	0.01445	0.02047	0.02311	0.04655	0.00214
919.332	0.03131	0.00248	0.00766	0.01214	0.0145	0.02091	0.02378	0.04528	0.00285
919.891	0.02895	0.00674	0.00762	0.01172	0.01278	0.01946	0.02201	0.04321	0.00603
920.449	0.02694	0.00723	0.00937	0.01362	0.0137	0.02041	0.02203	0.0405	0.01023
921.007	0.02249	0.00679	0.00897	0.01306	0.01187	0.02129	0.02179	0.03937	0.01285
921.565	0.01851	0.00833	0.00919	0.0142	0.01253	0.02182	0.01979	0.03709	0.01025
922.124	0.01759	0.00747	0.00909	0.01321	0.01187	0.01907	0.01662	0.03239	0.01792
922.682	0.01587	0.00743	0.01033	0.01218	0.01206	0.01859	0.01522	0.02954	0.02377
923.24	0.01641	0.00556	0.0096	0.01129	0.01114	0.01673	0.01365	0.02612	0.0235
923.798	0.01372	0.00398	0.01023	0.00913	0.01094	0.01608	0.01303	0.02447	0.02888
924.356	0.01255	0.00384	0.01004	0.00939	0.01148	0.01481	0.01249	0.0215	0.03517
924.914	0.0135	0.00333	0.00781	0.00939	0.01015	0.01287	0.01132	0.0191	0.03683
925.472	0.00943	0.00329	0.00615	0.00787	0.00909	0.01005	0.00829	0.01565	0.04016
926.03	0.0075	0.00508	0.00527	0.00674	0.00729	0.00833	0.00631	0.01292	0.04436
926.587	0.00822	0.00569	0.00435	0.00588	0.00522	0.00792	0.00617	0.01047	0.04949
927.145	0.00871	0.0043	0.00314	0.00499	0.00223	0.00795	0.00432	0.00865	0.05557
927.703	0.00637	0.00361	0.0017	0.00425	0.00447	0.00791	0.00311	0.00672	0.0567
928.261	0.00444	0.00225	0.000789539	0.00478	0.00376	0.00605	0.00238	0.00438	0.06301
928.818	0.00276	0.00196	1.66517e-05	0.00414	0.00153	0.00613	0.000979941	0.00259	0.06994
929.376	0.00405	0.00187	0.000423288	0.00313	0.00101	0.00321	0.00128	0	0.07294
929.933	0.00126	0.00236	0	0.00235	0.0023	0.00264	0.000387822	0.000124694	0.07711
930.491	0	0.0043	0.00124	0.000632787	6.8083e-05	0	0	0.00155	0.07836
931.048	0.00542	0.0061	0.00465	0	0.000481679	0.000390226	0.00296	0.0032	0.08356
931.606	0.00525	0.00878	0.00471	0.00103	0.000660449	0.0026	0.00363	0.00437	0.08031
932.163	0.00571	0.00863	0.00421	0.00308	0.000679735	0.00496	0.0047	0.00775	0.08003
932.72	0.00545	0.00887	0.0028	0.00225	0.00142	0.0049	0.0052	0.00874	0.07682
933.278	0.00858	0.0102	0.00683	0.00308	0.00258	0.00498	0.00428	0.01109	0.07786
933.835	0.0092	0.00909	0.00794	0.00288	0.00339	0.00567	0.00808	0.01159	0.07951
934.392	0.0112	0.01253	0.00776	0.0032	0.00514	0.00664	0.01014	0.01487	0.07609
934.949	0.01579	0.01254	0.00732	0.00413	0.00486	0.00617	0.01216	0.01418	0.08129
935.506	0.02072	0.01577	0.01065	0.00528	0.00541	0.00952	0.01746	0.01697	0.083
936.063	0.02329	0.01863	0.00994	0.00677	0.00737	0.01272	0.02245	0.01933	0.08432
936.62	0.02641	0.01866	0.00985	0.00871	0.00763	0.01541	0.02426	0.02076	0.07598
937.177	0.02361	0.01998	0.0111	0.00912	0.00947	0.0191	0.02662	0.02314	0.07978
937.734	0.02866	0.02308	0.01029	0.01139	0.0091	0.02066	0.0297	0.02524	0.07788
938.291	0.02995	0.02422	0.01158	0.0124	0.01079	0.02328	0.03134	0.02912	0.07185
938.848	0.03212	0.02364	0.01414	0.01327	0.01269	0.02517	0.03148	0.03107	0.07079
939.405	0.03548	0.02529	0.01431	0.01521	0.01392	0.02962	0.03499	0.03682	0.06886
939.961	0.0366	0.02239	0.01522	0.01871	0.01278	0.03236	0.03812	0.03958	0.06511
940.518	0.03995	0.02486	0.02126	0.02169	0.0178	0.03573	0.04204	0.04441	0.06479
941.074	0.03985	0.02461	0.01999	0.0252	0.02096	0.03572	0.04408	0.04271	0.05732
941.631	0.04458	0.02499	0.02448	0.02578	0.02068	0.03641	0.04412	0.04434	0.05652
942.188	0.04102	0.02223	0.02383	0.02179	0.01997	0.03565	0.04221	0.04294	0.05165
942.744	0.0446	0.02348	0.0272	0.02387	0.02556	0.03698	0.0446	0.04269	0.04621
943.3	0.04996	0.02514	0.02911	0.02405	0.02725	0.0388	0.04781	0.04449	0.04108
943.857	0.05296	0.02271	0.0305	0.02569	0.02507	0.04002	0.0465	0.04333	0.03852
944.413	0.05257	0.02589	0.02977	0.02621	0.02752	0.04326	0.0512	0.04277	0.04126
944.969	0.05445	0.02408	0.02729	0.02785	0.02698	0.04193	0.04853	0.04239	0.04336
945.526	0.05524	0.02332	0.02541	0.02752	0.02722	0.0406	0.04784	0.03829	0.05672
946.082	0.05653	0.02562	0.02425	0.02507	0.02888	0.03879	0.04678	0.03272	0.06791
946.638	0.06374	0.02756	0.02639	0.02762	0.02741	0.03706	0.04876	0.03085	0.08648
947.194	0.06379	0.02872	0.02553	0.03232	0.02731	0.03827	0.04965	0.0278	0.09554
947.75	0.06278	0.02616	0.02189	0.03343	0.02528	0.03541	0.04621	0.02448	0.11527
948.306	0.06042	0.04006	0.0203	0.03406	0.02323	0.034	0.04296	0.02012	0.1213
948.862	0.05841	0.0421	0.02204	0.03556	0.02726	0.03467	0.04338	0.01988	0.12811
949.418	0.061	0.04259	0.02229	0.03592	0.02687	0.03151	0.0422	0.01975	0.13809
949.974	0.05677	0.04117	0.02279	0.03488	0.02815	0.02914	0.04025	0.02067	0.15158
950.53	0.05428	0.04046	0.02208	0.03436	0.02668	0.02665	0.03907	0.01931	0.16694
951.085	0.0553	0.04407	0.02371	0.03701	0.02529	0.02414	0.03665	0.01823	0.17617
951.641	0.05106	0.03993	0.02228	0.03396	0.02319	0.02291	0.03293	0.01439	0.19363
952.197	0.0529	0.04113	0.02516	0.03485	0.02204	0.02243	0.03129	0.01355	0.21222
952.752	0.0566	0.04288	0.02395	0.03613	0.02146	0.02124	0.03217	0.01334	0.23558
953.308	0.05579	0.04144	0.02711	0.03508	0.02228	0.02021	0.03104	0.01063	0.25787
953.864	0.05517	0.03863	0.02818	0.03301	0.02366	0.02137	0.03142	0.01134	0.27819
954.419	0.0555	0.035	0.02738	0.03034	0.023	0.02359	0.03075	0.00827	0.2997
954.974	0.05859	0.03269	0.02989	0.02865	0.02203	0.02514	0.03163	0.01046	0.31442
955.53	0.05499	0.03487	0.02979	0.03025	0.01955	0.02471	0.03263	0.0105	0.34109
956.085	0.05584	0.03745	0.03107	0.03214	0.02197	0.02531	0.03566	0.01296	0.35686
956.64	0.06027	0.04151	0.03334	0.03513	0.01858	0.02507	0.03642	0.01428	0.37405
957.196	0.06049	0.04141	0.03216	0.03505	0.0159	0.02633	0.03728	0.01382	0.40411
957.751	0.06357	0.0421	0.03446	0.03556	0.01521	0.03157	0.03997	0.01531	0.42321
958.306	0.06109	0.04342	0.0385	0.03653	0.01404	0.03021	0.04007	0.0153	0.45118
958.861	0.05881	0.04017	0.03733	0.03414	0.01489	0.0317	0.0413	0.01579	0.46959
959.416	0.06218	0.04278	0.039	0.03606	0.01429	0.03339	0.04254	0.01765	0.48997
959.971	0.0626	0.04616	0.04135	0.03854	0.01459	0.03464	0.04145	0.02071	0.5026
960.526	0.06079	0.04667	0.04102	0.03892	0.01487	0.03549	0.0395	0.02015	0.51726
961.081	0.05934	0.04151	0.03628	0.03513	0.01412	0.03359	0.03818	0.02079	0.53471
961.636	0.0553	0.03991	0.03813	0.03395	0.01516	0.03727	0.0406	0.02289	0.55921
962.191	0.05991	0.03952	0.03918	0.03367	0.01696	0.03841	0.04336	0.02749	0.58983
962.746	0.06025	0.03822	0.03953	0.03271	0.01552	0.0387	0.04231	0.03061	0.61561
963.3	0.05522	0.03735	0.0402	0.03208	0.01587	0.04073	0.04194	0.03194	0.63302
963.855	0.05478	0.0409	0.04183	0.03468	0.01324	0.04119	0.04234	0.0309	0.65029
964.41	0.05461	0.04263	0.04297	0.03595	0.01496	0.04308	0.04526	0.03031	0.67689
964.964	0.05614	0.04165	0.04495	0.03523	0.01686	0.04662	0.04916	0.03098	0.69986
965.519	0.05861	0.04469	0.04566	0.03746	0.01891	0.04917	0.05443	0.03407	0.72453
966.073	0.059	0.04463	0.04385	0.03742	0.02123	0.05021	0.05568	0.03299	0.74156
966.628	0.05157	0.04069	0.04547	0.03452	0.02066	0.05235	0.05318	0.03167	0.75769
967.182	0.05264	0.04292	0.04474	0.03616	0.02053	0.05314	0.05467	0.03168	0.77325
967.736	0.04783	0.04189	0.04119	0.03541	0.01911	0.05159	0.05374	0.03106	0.79208
968.291	0.04511	0.04472	0.03912	0.03749	0.01992	0.04975	0.05286	0.03074	0.80955
968.845	0.0436	0.04663	0.03979	0.03889	0.02021	0.05068	0.0538	0.0292	0.8294
969.399	0.04888	0.04716	0.03887	0.03928	0.02334	0.05231	0.05527	0.02819	0.84022
969.953	0.04843	0.04418	0.03962	0.03709	0.02063	0.05072	0.05483	0.0248	0.86107
970.507	0.0411	0.03932	0.03786	0.03352	0.02209	0.05314	0.05167	0.02205	0.8774
971.062	0.03625	0.03922	0.03891	0.03345	0.02019	0.05175	0.04881	0.0207	0.89118
971.616	0.03374	0.03916	0.03771	0.0334	0.02131	0.05283	0.04791	0.02359	0.90536
972.169	0.03324	0.0377	0.03469	0.03233	0.02019	0.05319	0.04656	0.02125	0.92331
972.723	0.03314	0.0396	0.0378	0.03372	0.01905	0.05109	0.04589	0.02149	0.93409
973.277	0.03422	0.04044	0.03944	0.03434	0.01967	0.04932	0.04699	0.01984	0.95085
973.831	0.03173	0.03694	0.03758	0.03177	0.017	0.04779	0.04619	0.01695	0.96276
974.385	0.02967	0.03379	0.03537	0.02945	0.01811	0.04674	0.04813	0.01549	0.9771
974.939	0.03014	0.03148	0.03817	0.02776	0.01871	0.04551	0.04766	0.01452	0.99545
975.492	0.03601	0.03227	0.04031	0.02834	0.02078	0.04511	0.04754	0.01447	0.98972
976.046	0.03106	0.02842	0.03931	0.02551	0.01989	0.04485	0.0451	0.00698	0.99119
976.599	0.03255	0.02816	0.03818	0.02532	0.02025	0.04415	0.04301	0.00372	0.98306
977.153	0.0335	0.02947	0.03723	0.02628	0.01913	0.04249	0.04421	0.00178	1
977.707	0.0346	0.02604	0.03721	0.02377	0.0195	0.04011	0.04252	0.000758084	0.99974
978.26	0.03822	0.02174	0.0356	0.0206	0.01906	0.03912	0.0402	0.00284	0.99887
978.813	0.03731	0.0227	0.03242	0.02131	0.01685	0.03706	0.03619	0.00253	0.99067
979.367	0.03827	0.02185	0.0323	0.02068	0.01534	0.03613	0.03455	0.00214	0.98259
979.92	0.04022	0.02385	0.03112	0.02215	0.01624	0.03594	0.03249	0.00158	0.98564
980.473	0.04157	0.02123	0.02961	0.02023	0.01335	0.03389	0.03441	0.00185	0.98087
981.026	0.04711	0.02061	0.02916	0.01978	0.01605	0.0375	0.03584	0.00684	0.97103
981.58	0.04716	0.02174	0.03167	0.02061	0.01674	0.03499	0.03719	0.00607	0.97029
982.133	0.05047	0.02222	0.033	0.02096	0.01814	0.03833	0.03785	0.0073	0.96481
982.686	0.05292	0.02116	0.03374	0.02018	0.01981	0.03678	0.03727	0.01127	0.96606
983.239	0.04914	0.01798	0.03402	0.01784	0.02038	0.03771	0.03573	0.01351	0.95848
983.792	0.04893	0.02067	0.03524	0.01982	0.02283	0.0393	0.03738	0.0178	0.95759
984.345	0.05218	0.02183	0.03616	0.02067	0.02549	0.03819	0.0398	0.02154	0.94441
984.898	0.05796	0.02363	0.03417	0.02199	0.02983	0.03671	0.04486	0.0235	0.92338
985.45	0.0546	0.0232	0.03433	0.02168	0.031	0.03624	0.04732	0.02133	0.91821
986.003	0.05532	0.02536	0.03471	0.02327	0.03619	0.03931	0.0495	0.02476	0.89584
986.556	0.05109	0.02392	0.03238	0.0222	0.03783	0.03827	0.05236	0.02705	0.8841
987.109	0.04551	0.02068	0.03091	0.01983	0.03871	0.03825	0.05349	0.02984	0.86225
987.661	0.04657	0.02624	0.03228	0.02391	0.04008	0.03935	0.0562	0.03398	0.86626
988.214	0.05164	0.0284	0.03452	0.0255	0.03803	0.0415	0.05574	0.03854	0.84752
988.766	0.05469	0.03345	0.03633	0.02921	0.03957	0.04756	0.06035	0.04081	0.82529
989.319	0.05313	0.03492	0.03364	0.03028	0.03788	0.04852	0.05924	0.04374	0.81032
989.871	0.05829	0.04118	0.03661	0.03488	0.0411	0.0479	0.06509	0.05203	0.78498
990.424	0.05554	0.0427	0.03594	0.036	0.04331	0.04935	0.06671	0.05302	0.76327
990.976	0.05647	0.04241	0.03957	0.03579	0.04542	0.05158	0.06842	0.05629	0.73823
991.528	0.05662	0.04596	0.03909	0.0384	0.04862	0.05614	0.0694	0.05805	0.72261
992.08	0.05175	0.04392	0.03809	0.0369	0.04695	0.05386	0.0703	0.05546	0.70276
992.633	0.05154	0.048	0.03777	0.03989	0.04985	0.05663	0.07214	0.05677	0.68915
993.185	0.05352	0.04724	0.04062	0.03934	0.05152	0.05374	0.07372	0.05858	0.66676
993.737	0.05207	0.0481	0.04281	0.03997	0.05229	0.05812	0.07679	0.05932	0.64236
994.289	0.04681	0.05032	0.04213	0.0416	0.05503	0.05864	0.07526	0.05835	0.635
994.841	0.04324	0.05245	0.04385	0.04317	0.05627	0.0583	0.07744	0.05528	0.61384
995.393	0.04528	0.05095	0.04121	0.04207	0.05569	0.0603	0.07381	0.05389	0.59025
995.945	0.04229	0.04777	0.04208	0.03973	0.05488	0.05775	0.07364	0.05189	0.55187
996.497	0.03823	0.04776	0.04014	0.03972	0.05212	0.05496	0.07182	0.0477	0.52231
997.048	0.03781	0.05161	0.04335	0.04255	0.05501	0.05541	0.07585	0.04569	0.50133
997.6	0.03917	0.05268	0.04336	0.04334	0.05625	0.0561	0.07898	0.04751	0.46966
998.152	0.044	0.05584	0.04803	0.04565	0.05643	0.05936	0.07829	0.048	0.45216
998.704	0.04017	0.05618	0.0515	0.0459	0.0552	0.06374	0.07528	0.0484	0.43255
999.255	0.0429	0.05623	0.04995	0.04594	0.0526	0.05703	0.0712	0.04576	0.40851
999.807	0.05123	0.06307	0.05558	0.05097	0.0542	0.06021	0.07344	0.05182	0.38813
1000.36	0.05826	0.06375	0.05971	0.05147	0.05666	0.06707	0.07156	0.0491	0.36916
1000.91	0.06109	0.06087	0.05751	0.04935	0.05608	0.06948	0.06733	0.04765	0.34498
1001.46	0.05932	0.05855	0.05708	0.04765	0.06026	0.07171	0.06499	0.04884	0.30196
1002.01	0.05967	0.05864	0.06103	0.04772	0.06008	0.06854	0.0614	0.04278	0.27834
1002.56	0.05401	0.05643	0.06289	0.04609	0.05885	0.06415	0.06057	0.04115	0.26726
1003.12	0.04792	0.05348	0.0603	0.04392	0.05874	0.0626	0.06221	0.04015	0.25077
1003.67	0.04338	0.05182	0.06083	0.0427	0.05713	0.06456	0.06071	0.04177	0.24579
1004.22	0.04451	0.05365	0.06284	0.04405	0.05731	0.06662	0.05945	0.04178	0.23537
1004.77	0.04788	0.05392	0.06066	0.04424	0.05708	0.06443	0.05979	0.03937	0.21995
1005.32	0.05432	0.06024	0.06238	0.04889	0.05734	0.0667	0.06283	0.04134	0.19937
1005.87	0.06289	0.06349	0.06926	0.05127	0.05885	0.0703	0.06561	0.05009	0.1999
1006.42	0.06429	0.06245	0.0712	0.05051	0.05877	0.06888	0.06483	0.04744	0.18545
1006.97	0.05377	0.06472	0.0672	0.05218	0.05743	0.06961	0.05702	0.04724	0.1868
1007.52	0.05865	0.06578	0.06919	0.05296	0.05513	0.06755	0.05841	0.05152	0.16474
1008.07	0.065	0.06982	0.06761	0.05593	0.05222	0.06738	0.05903	0.05447	0.14277
1008.63	0.06393	0.07045	0.06671	0.05639	0.05379	0.06656	0.05492	0.05187	0.12884
1009.18	0.07339	0.0808	0.0709	0.06399	0.05829	0.06622	0.06147	0.05781	0.12682
1009.73	0.08041	0.05455	0.07151	0.06716	0.06149	0.07001	0.06315	0.06174	0.12831
1010.28	0.08824	0.05967	0.07567	0.06964	0.06693	0.07651	0.06831	0.07012	0.11803
1010.83	0.08754	0.05593	0.07486	0.06804	0.06547	0.08086	0.0646	0.07016	0.11196
1011.38	0.08897	0.05565	0.07167	0.06807	0.06407	0.08128	0.06139	0.0679	0.1053
1011.93	0.08522	0.05776	0.0717	0.06828	0.06595	0.0838	0.06482	0.07111	0.1125
1012.48	0.09103	0.06088	0.07511	0.06927	0.07169	0.08581	0.06777	0.07097	0.10877
1013.03	0.09273	0.0654	0.08021	0.07247	0.07619	0.09234	0.07566	0.07559	0.11721
1013.58	0.08488	0.0613	0.07315	0.06884	0.06803	0.08662	0.07104	0.06921	0.10506
1014.13	0.08076	0.07084	0.07543	0.07232	0.07187	0.08794	0.0783	0.07546	0.11835
1014.68	0.08615	0.07258	0.07998	0.07678	0.07217	0.08574	0.08372	0.07729	0.12509
1015.23	0.08629	0.07334	0.08014	0.07662	0.0729	0.08584	0.08478	0.07953	0.14083
1015.78	0.08238	0.0687	0.07607	0.07447	0.07251	0.08947	0.08729	0.08573	0.14153
1016.33	0.08257	0.07262	0.07352	0.07701	0.07296	0.09019	0.08662	0.08778	0.14356
1016.88	0.09592	0.07055	0.0805	0.08305	0.0774	0.09514	0.08998	0.08855	0.15067
1017.43	0.09819	0.07104	0.07953	0.08353	0.07812	0.09208	0.0898	0.0864	0.15246
1017.98	0.09872	0.07442	0.08072	0.08648	0.07453	0.08941	0.09114	0.09177	0.15282
1018.53	0.09914	0.07618	0.07944	0.08466	0.07529	0.09008	0.09063	0.09584	0.16624
1019.08	0.08863	0.06998	0.07989	0.07586	0.07516	0.09086	0.08993	0.0932	0.16058
1019.63	0.08897	0.066	0.07797	0.07592	0.07929	0.08928	0.08999	0.09054	0.14501
1020.18	0.09519	0.06754	0.08364	0.07686	0.08251	0.09362	0.09334	0.09626	0.14131
1020.73	0.11381	0.06944	0.08907	0.07966	0.08534	0.09919	0.09683	0.0992	0.13278
1021.28	0.11566	0.08029	0.09004	0.07911	0.09165	0.10286	0.10021	0.09671	0.14126
1021.83	0.12298	0.08179	0.09405	0.08085	0.09956	0.10524	0.1021	0.10157	0.14363
1022.38	0.12293	0.08427	0.0978	0.08029	0.10252	0.10838	0.102	0.10091	0.15829
1022.93	0.12112	0.0851	0.09664	0.07536	0.10206	0.11126	0.10208	0.10257	0.14979
1023.48	0.1143	0.08413	0.09717	0.07393	0.09793	0.11033	0.10527	0.10082	0.16293
1024.03	0.10772	0.07947	0.08999	0.07426	0.09293	0.10756	0.10298	0.09957	0.17046
1024.58	0.11262	0.08242	0.0948	0.07746	0.09559	0.11036	0.11022	0.10372	0.1641
1025.13	0.10789	0.08205	0.09537	0.07787	0.09437	0.10837	0.1122	0.10378	0.16534
1025.68	0.11688	0.07973	0.0963	0.08113	0.09436	0.10757	0.10785	0.0998	0.1398
1026.22	0.12482	0.07747	0.09623	0.07974	0.09065	0.10826	0.11085	0.10254	0.14188
1026.77	0.1333	0.08588	0.09181	0.08259	0.09766	0.11208	0.11413	0.10694	0.13194
1027.32	0.14306	0.08629	0.09698	0.08019	0.10096	0.11133	0.12019	0.10794	0.13327
1027.87	0.14018	0.07613	0.08763	0.08198	0.09494	0.10441	0.11301	0.10576	0.123
1028.42	0.13248	0.07185	0.08627	0.08088	0.09429	0.11041	0.10867	0.10257	0.12687
1028.97	0.13171	0.07028	0.08396	0.08122	0.09804	0.10992	0.10568	0.10116	0.13077
1029.52	0.13331	0.07626	0.08613	0.08535	0.09764	0.11403	0.11047	0.09436	0.12356
1030.07	0.13347	0.08472	0.08693	0.08378	0.10299	0.11962	0.11361	0.09903	0.1191
1030.62	0.13032	0.08545	0.08955	0.08247	0.10545	0.11789	0.10687	0.1015	0.0917
1031.17	0.1349	0.09036	0.0979	0.08527	0.11141	0.12177	0.10498	0.1017	0.09354
1031.71	0.12381	0.08933	0.09801	0.08469	0.11232	0.12423	0.10217	0.09451	0.088
1032.26	0.12348	0.08676	0.10087	0.08085	0.11524	0.12659	0.10494	0.09253	0.08623
1032.81	0.12659	0.09273	0.10114	0.0902	0.11816	0.12454	0.1077	0.08953	0.0814
1033.36	0.12317	0.09563	0.09703	0.09206	0.12362	0.13004	0.10721	0.09254	0.10033
1033.91	0.12388	0.10338	0.10539	0.09412	0.12335	0.13099	0.10825	0.08678	0.10016
1034.46	0.10661	0.10232	0.09097	0.08633	0.11811	0.12502	0.10512	0.08505	0.10949
1035.01	0.09903	0.09346	0.08596	0.08773	0.11689	0.12425	0.09866	0.08817	0.09642
1035.55	0.09749	0.10335	0.08449	0.08774	0.1172	0.12151	0.09704	0.08746
1036.1	0.10631	0.10242	0.08448	0.08889	0.10794	0.1223	0.09895	0.08699
1036.65	0.10189	0.09145	0.08613	0.08401	0.1097	0.11867	0.09726	0.08629
1037.2	0.11302	0.09318	0.08584	0.08601	0.11586	0.11894	0.09503	0.0909
1037.75	0.1154	0.10118	0.1013	0.08662	0.11679	0.12888	0.10125	0.09228
1038.3	0.1125	0.11494	0.10196	0.09229	0.12585	0.1272	0.10037	0.09299
1038.84	0.12326	0.11762	0.10888	0.0936	0.12482	0.13446	0.09705	0.09194
1039.39	0.1103	0.12798	0.10367	0.08932	0.1326	0.1357	0.10148	0.09462
1039.94	0.0955	0.1309	0.09737	0.09236	0.13028	0.1275	0.09497	0.09124
1040.49	0.07911	0.11912	0.10121	0.08882	0.12462	0.12732	0.08881	0.09126
1041.04	0.06584	0.12771	0.10515	0.0941	0.12629	0.13642	0.08579	0.09561
1041.58	0.07204	0.13804	0.10927	0.08558	0.13701	0.13591	0.08186	0.09817
1042.13	0.08976	0.13983	0.11231	0.09464	0.13825	0.13297	0.09	0.10753
1042.68	0.09784	0.14904	0.12782	0.0988	0.14138	0.13644	0.10143	0.11466
1043.23	0.09771	0.1456	0.13708	0.10333	0.15339	0.13631	0.10102	0.12903
1043.77	0.10432	0.13305	0.14727	0.10505	0.14942	0.13639	0.10043	0.13368
1044.32	0.09834	0.13127	0.1436	0.10846	0.14889	0.14008	0.1025	0.13024
1044.87	0.1115	0.1406	0.14222	0.11096	0.15806	0.156	0.11564	0.14304
1045.42	0.12608	0.14646	0.15117	0.11162	0.16511	0.15742	0.11892	0.14551
1045.96	0.11847	0.15639	0.15279	0.11706	0.16919	0.16386	0.11797	0.15278
1046.51	0.1327	0.16899	0.16928	0.12172	0.16362	0.17251	0.11902	0.16676
1047.06	0.12799	0.16907	0.18094	0.12633	0.15724	0.17397	0.12302	0.17369
1047.61	0.12036	0.16325	0.18127	0.12321	0.15822	0.17413	0.13122	0.1758
1048.15	0.11566	0.16044	0.19211	0.13192	0.16948	0.16514	0.14044	0.17628
1048.7	0.10488	0.1564	0.19512	0.13123	0.15986	0.15758	0.14756	0.17812
1049.25	0.09235	0.14712	0.20012	0.13028	0.15637	0.16124	0.14772	0.17981
1049.79	0.09239	0.15322	0.20574	0.13024	0.16325	0.15583	0.16151	0.18851

## Sheet: SI_Fig 4
Supplementary Figure 4
	Δε
Frequency （kHz）	E7	CB7CB
5	12.4012	1.72243
30	12.3463	1.70496
60	12.2033	1.71405
90	12.0702	1.71736
120	11.9116	1.77521

## Sheet: SI_Fig 6
Supplementary Figure 6
a				b											c					d
Frequency (kHz)	K11 (pN)	K22 (pN)		Wavelength (nm)	1.0 kHz	11.5 kHz	19.5 kHz	32.0 kHz	44.0 kHz	60.0 kHz	73.5 kHz	99.0 kHz	116.0 kHz		Frequency (kHz)	Simulated K33 (pN)	Frequency (kHz)	Fitted curve		Frequency (kHz)	Simulated σ	Frequency (kHz)	Fitted curve
1	8.8054	4.4027		430	0.13367	0.14904	0.16647	0.18289	0.13111	0.09501	0.05231	0.13521	6.41527e-05		1	0.04183	1	0.0421		1	0.0093	1	0.00932
11.5	8.7895	4.3948		431	0.00711	0.01321	0.02412	0.03676	0.24043	0.000201122	0.20349	0.24544	0.10615		11.5	0.0454	3	0.04283		19.5	0.01117	3	0.00949
19.5	8.7694	4.3847		432	0.0595	0.04774	0.03235	0.02075	0.20015	0.10708	0.24068	0.18965	0.24026		19.5	0.05073	5	0.04358		44	0.0139	5	0.00965
32	8.7486	4.3743		433	0.20274	0.19208	0.17574	0.1612	0.05449	0.23327	0.12364	0.03568	0.21544		32	0.05533	7	0.04433		73.5	0.0178	7	0.00983
44	8.7079	4.354		434	0.24594	0.24153	0.24294	0.24436	0.00974	0.21727	0.00228	0.02688	0.06207		44	0.0627	9	0.04511		116	0.02566	9	0.01
60	8.6502	4.3251		435	0.14888	0.14658	0.16403	0.18047	0.14137	0.07728	0.07974	0.178	0.01018		60	0.07005	11	0.04589				11	0.01018
73.5	8.6339	4.317		436	0.0148	0.01357	0.0246	0.03723	0.24204	0.00211	0.22034	0.24779	0.15263		73.5	0.08081	13	0.04669				13	0.01036
99	8.5698	4.2849		437	0.04339	0.04448	0.02938	0.01833	0.19785	0.11786	0.23258	0.15627	0.25114		99	0.09641	15	0.0475				15	0.01054
116	8.5199	4.26		438	0.18792	0.18656	0.16917	0.15413	0.05485	0.23604	0.1051	0.0141	0.18618		116	0.11357	17	0.04833				17	0.01073
				439	0.25386	0.24367	0.24323	0.24324	0.00812	0.2152	0.000232181	0.05002	0.03328				19	0.04917				19	0.01092
				440	0.18066	0.16073	0.17704	0.19237	0.13405	0.07743	0.09058	0.19939	0.02743				21	0.05003				21	0.01111
				441	0.03703	0.02389	0.03749	0.05205	0.23937	0.00142	0.22447	0.24428	0.17769				23	0.0509				23	0.01131
				442	0.01987	0.02851	0.01608	0.008	0.20814	0.11057	0.23092	0.13804	0.25213				25	0.05178				25	0.01151
				443	0.15982	0.16607	0.14637	0.13002	0.07128	0.23174	0.10496	0.00744	0.16906				27	0.05269				27	0.01171
				444	0.26043	0.24478	0.24002	0.23662	0.00187	0.22348	0.000521529	0.06008	0.02266				29	0.0536				29	0.01192
				445	0.22667	0.1886	0.20186	0.21449	0.10929	0.09489	0.0837	0.20509	0.03596				31	0.05454				31	0.01213
				446	0.08406	0.05033	0.06755	0.08464	0.22892	8.64762e-05	0.21853	0.24328	0.18481				33	0.05548				33	0.01234
				447	0.00334	0.008	0.00196	4.23394e-05	0.22655	0.08599	0.23676	0.13754	0.25192				35	0.05645				35	0.01256
				448	0.12524	0.12745	0.10551	0.08849	0.1056	0.21723	0.1226	0.00863	0.16828				37	0.05743				37	0.01278
				449	0.27339	0.23586	0.22428	0.21573	0.00168	0.23739	0.00475	0.05417	0.02442				39	0.05843				39	0.01301
				450	0.29718	0.22239	0.22952	0.23718	0.06855	0.12978	0.06062	0.19757	0.03127				41	0.05945				41	0.01324
				451	0.17212	0.09917	0.11805	0.13593	0.20252	0.00862	0.19987	0.2462	0.17613				43	0.06048				43	0.01347
				452	0.01235	0.00117	0.00591	0.01315	0.24296	0.04781	0.24525	0.15425	0.25218				45	0.06154				45	0.01371
				453	0.16606	0.07169	0.05093	0.03676	0.15615	0.1852	0.15646	0.01876	0.18348				47	0.06261				47	0.01395
				454	0.50463	0.2046	0.18423	0.16986	0.02502	0.24647	0.02249	0.03456	0.03912				49	0.0637				49	0.0142
				455	0.73384	0.24739	0.24425	0.24439	0.02241	0.17789	0.02753	0.17489	0.01616				51	0.06481				51	0.01445
				456	0.86992	0.16639	0.18114	0.19569	0.15111	0.04224	0.16247	0.24823	0.15043				53	0.06594				53	0.01471
				457	0.95988	0.03303	0.04919	0.06488	0.24135	0.01012	0.24587	0.18504	0.24827				55	0.06708				55	0.01497
				458	1	0.01632	0.00567	0.00132	0.21055	0.12891	0.19997	0.04542	0.21042				57	0.06825				57	0.01523
				459	0.96724	0.14152	0.11328	0.09564	0.08459	0.23501	0.06551	0.0101	0.07212				59	0.06944				59	0.0155
				460	0.8688	0.24383	0.22544	0.21617	8.35208e-05	0.225	0.00185	0.13298	0.00145				61	0.07065				61	0.01578
				461	0.72771	0.23135	0.23313	0.23947	0.07559	0.10803	0.10279	0.23906	0.10587				63	0.07188				63	0.01606
				462	0.52569	0.11335	0.1317	0.14905	0.20302	0.00369	0.22353	0.22128	0.23021				65	0.07313				65	0.01634
				463	0.23379	0.00502	0.01431	0.02458	0.24414	0.05458	0.23748	0.09578	0.23906				67	0.0744				67	0.01663
				464	0.00857	0.05638	0.03062	0.0189	0.16822	0.18609	0.13482	0.000629045	0.12635				69	0.0757				69	0.01693
				465	0.07987	0.19486	0.15648	0.139	0.03924	0.24662	0.01383	0.07278	0.00774				71	0.07701				71	0.01722
				466	0.23869	0.26492	0.24117	0.23557	0.00879	0.18846	0.03353	0.20482	0.04808				73	0.07836				73	0.01753
				467	0.30005	0.21514	0.21574	0.22546	0.11877	0.05873	0.16397	0.24637	0.1856				75	0.07972				75	0.01784
				468	0.2384	0.07862	0.09906	0.11687	0.22712	0.00193	0.24507	0.16473	0.25222				77	0.08111				77	0.01816
				469	0.09264	0.00247	0.00313	0.00898	0.23466	0.0962	0.2086	0.03285	0.19212				79	0.08252				79	0.01848
				470	0.000396366	0.10664	0.05185	0.0364	0.13718	0.21526	0.08346	0.01445	0.05647				81	0.08395				81	0.0188
				471	0.07512	0.25405	0.17826	0.16071	0.01905	0.24249	0.000180801	0.13529	0.00361				83	0.08542				83	0.01914
				472	0.20568	0.30556	0.24613	0.2416	0.02223	0.15948	0.07124	0.23745	0.10892				85	0.0869				85	0.01948
				473	0.2627	0.22687	0.20642	0.21707	0.14129	0.03419	0.19823	0.22751	0.22812				87	0.08842				87	0.01982
				474	0.21223	0.05872	0.08676	0.10454	0.23546	0.01027	0.24723	0.11405	0.24315				89	0.08995				89	0.02017
				475	0.08665	0.04315	0.00128	0.00564	0.22797	0.11923	0.18294	0.00636	0.14402				91	0.09152				91	0.02053
				476	0.00107	0.32658	0.05848	0.04104	0.12485	0.22631	0.05528	0.04467	0.01962				93	0.09311				93	0.02089
				477	0.05883	0.60824	0.18308	0.16337	0.01408	0.23793	0.00208	0.17416	0.02468				95	0.09473				95	0.02126
				478	0.18248	0.78319	0.24858	0.24185	0.02602	0.14745	0.09391	0.24706	0.15089				97	0.09638				97	0.02164
				479	0.25037	0.89491	0.21074	0.21978	0.1439	0.02753	0.21223	0.20677	0.24469				99	0.09806				99	0.02202
				480	0.2195	0.97073	0.09403	0.11199	0.23535	0.01308	0.2453	0.08349	0.22753				101	0.09977				101	0.02241
				481	0.10888	1	0.00314	0.00953	0.22995	0.12207	0.17166	0.000403766	0.11263				103	0.10151				103	0.02281
				482	0.00872	0.96534	0.0492	0.03097	0.13208	0.22612	0.04696	0.0654	0.00655				105	0.10327				105	0.02321
				483	0.03121	0.87482	0.17324	0.14811	0.01978	0.23923	0.00355	0.19125	0.04236				107	0.10507				107	0.02362
				484	0.14622	0.74789	0.25002	0.23636	0.01774	0.15418	0.09699	0.24839	0.17051				109	0.1069				109	0.02404
				485	0.23513	0.57309	0.22861	0.23197	0.12754	0.03482	0.21212	0.19691	0.24918				111	0.10876				111	0.02446
				486	0.2367	0.31888	0.12143	0.13839	0.22689	0.00732	0.24591	0.07374	0.21929				113	0.11065				113	0.0249
				487	0.15106	0.05663	0.01327	0.0254	0.23892	0.10543	0.1776	2.05008e-05	0.10198				115	0.11258				115	0.02534
				488	0.0366	0.02071	0.02842	0.01194	0.15747	0.21498	0.05553	0.0686	0.00427				117	0.11454				117	0.02579
				489	0.00471	0.16758	0.14919	0.11371	0.04007	0.2448	0.000939917	0.19137	0.04545				119	0.11653				119	0.02624
				490	0.09142	0.28085	0.24831	0.21861	0.00407	0.17782	0.08084	0.24831	0.17094				121	0.11856				121	0.02671
				491	0.20079	0.29133	0.2573	0.24552	0.09224	0.05894	0.19839	0.20175	0.24859				123	0.12062				123	0.02718
				492	0.2458	0.20102	0.17101	0.18014	0.20391	0.000230835	0.24767	0.08308	0.22309									125	0.02766
				493	0.20239	0.0618	0.04401	0.06351	0.24638	0.07083	0.19857	0.00114	0.11153									127	0.02815
				494	0.09508	0.00115	0.00815	0.000124078	0.19569	0.18739	0.08257	0.05404	0.00863									129	0.02865
				495	0.00677	0.08399	0.11791	0.06231	0.08264	0.2461	0.00161	0.17521	0.03306									131	0.02916
				496	0.029	0.20478	0.25113	0.17822	0.00227	0.2117	0.04871	0.24572	0.15298									133	0.02967
				497	0.1354	0.26205	0.30654	0.24574	0.04331	0.10469	0.16651	0.2189	0.24209									135	0.0302
				498	0.22509	0.22693	0.25623	0.22529	0.15729	0.00917	0.24217	0.1117	0.23645
				499	0.23998	0.11807	0.11419	0.12815	0.23746	0.02689	0.22676	0.01061	0.14038
				500	0.17357	0.01415	0.00773	0.02214	0.23312	0.13615	0.12979	0.02687	0.02557
				501	0.064	0.02089	0.15631	0.01208	0.14737	0.22855	0.02194	0.1397	0.01197
				502	0.000395049	0.12676	0.44423	0.10899	0.03652	0.24107	0.01269	0.23259	0.11512
				503	0.0483	0.22521	0.66515	0.21384	0.00369	0.16803	0.11192	0.2397	0.22212
				504	0.15599	0.25033	0.80579	0.25147	0.08491	0.0546	0.21554	0.15803	0.25016
				505	0.23262	0.19102	0.90191	0.20361	0.19415	0.00015794	0.24666	0.0424	0.18437
				506	0.23456	0.07947	0.96968	0.09527	0.24655	0.06385	0.18943	0.0026	0.06611
				507	0.1617	0.00258	1	0.00711	0.2147	0.17595	0.07731	0.08385	2.37501e-05
				508	0.05514	0.03878	0.97892	0.02912	0.11535	0.24289	0.00177	0.19629	0.06018
				509	3.96807e-05	0.14684	0.90909	0.13688	0.01714	0.22711	0.04286	0.24821	0.17746
				510	0.05107	0.23135	0.80655	0.23138	0.01385	0.13718	0.15417	0.21098	0.24807
				511	0.15597	0.24253	0.67395	0.25421	0.10823	0.03108	0.2358	0.10552	0.22998
				512	0.2311	0.17616	0.48866	0.19553	0.20918	0.00488	0.23808	0.01069	0.13354
				513	0.23589	0.06794	0.23981	0.08462	0.24781	0.08594	0.16075	0.02269	0.02526
				514	0.16901	0.00116	0.02921	0.00417	0.20615	0.19263	0.05017	0.1271	0.00937
				515	0.06539	0.04153	0.02828	0.03679	0.105	0.24616	0.000283089	0.22306	0.10277
				516	0.00135	0.14624	0.16331	0.14845	0.01326	0.21987	0.06306	0.24623	0.20999
				517	0.03684	0.22827	0.2719	0.24259	0.01631	0.12682	0.17277	0.1859	0.25239
				518	0.13632	0.24166	0.29891	0.26586	0.11021	0.02598	0.24166	0.07575	0.2088
				519	0.21992	0.18139	0.24102	0.20877	0.20892	0.00632	0.23263	0.00201	0.10247
				520	0.24142	0.07769	0.12183	0.09606	0.2487	0.08738	0.15063	0.03946	0.01021
				521	0.19257	0.00408	0.01566	0.00725	0.21209	0.1915	0.04379	0.1474	0.02195
				522	0.09587	0.02857	0.01753	0.03619	0.11608	0.24571	0.000726547	0.23199	0.12413
				523	0.01253	0.12581	0.11701	0.15774	0.02068	0.2244	0.06452	0.24311	0.22179
				524	0.01314	0.21477	0.21944	0.26814	0.00874	0.13758	0.17152	0.17646	0.25161
				525	0.09628	0.24424	0.2629	0.30809	0.09159	0.03568	0.2404	0.06816	0.20024
				526	0.19155	0.20252	0.23135	0.26199	0.19367	0.00189	0.23587	0.00115	0.09402
				527	0.24065	0.10829	0.13783	0.1391	0.24768	0.06871	0.16063	0.04095	0.00804
				528	0.22305	0.0188	0.03399	0.01689	0.22974	0.17288	0.05524	0.14629	0.02333
				529	0.14624	0.00819	0.00265	0.06983	0.14764	0.23989	0.000102695	0.23005	0.12326
				530	0.04898	0.08559	0.0716	0.30887	0.04507	0.2375	0.04749	0.24493	0.21938
				531	8.27249e-05	0.18353	0.17544	0.54867	0.000335877	0.16734	0.15095	0.18522	0.2522
				532	0.04182	0.2395	0.24309	0.71634	0.05533	0.06441	0.2306	0.08079	0.20774
				533	0.13667	0.22936	0.24459	0.8291	0.15863	0.00148	0.24458	0.00482	0.10715
				534	0.21666	0.15762	0.18016	0.91128	0.23565	0.03511	0.18788	0.02693	0.01535
				535	0.2421	0.0591	0.07868	0.97095	0.24917	0.13304	0.08707	0.12453	0.01274
				536	0.20415	0.00119	0.00561	1	0.19467	0.21944	0.0081	0.21621	0.10106
				537	0.11791	0.0335	0.02255	0.9876	0.09538	0.24814	0.0192	0.24861	0.20206
				538	0.02899	0.12634	0.11232	0.93391	0.01207	0.20851	0.10909	0.20873	0.2513
				539	0.00171	0.21082	0.20403	0.85049	0.01449	0.11708	0.20369	0.1143	0.22746
				540	0.0587	0.24325	0.24734	0.74543	0.10025	0.02521	0.24755	0.02169	0.14103
				541	0.15283	0.21198	0.22625	0.60945	0.19907	0.00408	0.22312	0.00658	0.03944
				542	0.22393	0.12926	0.14886	0.42293	0.25343	0.07217	0.14049	0.08248	0.000739566
				543	0.24078	0.0371	0.05187	0.19371	0.24237	0.17134	0.04246	0.18299	0.06026
				544	0.19817	0.000331252	0.000456363	0.02121	0.16988	0.23792	0.000140299	0.24307	0.16362
				545	0.11232	0.04949	0.03706	0.02475	0.06773	0.2431	0.05045	0.2364	0.23802
				546	0.02713	0.14305	0.12932	0.1434	0.00283	0.18562	0.14879	0.1662	0.2479
				547	0.00168	0.21896	0.21243	0.25263	0.03168	0.08956	0.22678	0.06576	0.19021
				548	0.05605	0.24251	0.24609	0.30078	0.12905	0.01144	0.24731	0.00229	0.09047
				549	0.14735	0.2061	0.21904	0.27928	0.22324	0.01239	0.20355	0.02968	0.01027
				550	0.2195	0.1233	0.14108	0.19578	0.26742	0.09095	0.11295	0.12269	0.01506
				551	0.24184	0.0348	0.04818	0.08178	0.24693	0.18586	0.0245	0.21129	0.09975
				552	0.20764	0.000334735	0.000363492	0.00513	0.16761	0.24316	0.0035	0.24868	0.19649
				553	0.12887	0.04715	0.03522	0.02477	0.06259	0.24085	0.06736	0.22122	0.24918
				554	0.04143	0.13756	0.12361	0.11703	0.00215	0.1802	0.16392	0.13957	0.23704
				555	5.0964e-05	0.214	0.20618	0.21143	0.0434	0.0856	0.23323	0.04393	0.16503
				556	0.03566	0.24263	0.24411	0.26142	0.15365	0.01078	0.24598	0	0.06583
				557	0.12048	0.21451	0.22508	0.2517	0.25652	0.01196	0.19848	0.04418	0.00275
				558	0.20078	0.13936	0.15562	0.18586	0.30653	0.0876	0.1088	0.13882	0.02671
				559	0.2404	0.05013	0.06444	0.08824	0.28916	0.18117	0.02365	0.21974	0.11654
				560	0.2269	0.000967362	0.00425	0.01165	0.20457	0.24139	0.00315	0.24895	0.20688
				561	0.16478	0.02831	0.01892	0.01098	0.07895	0.24598	0.06351	0.21687	0.2511
				562	0.07748	0.11043	0.09621	0.08454	0.00676	0.194	0.15753	0.13521	0.23348
				563	0.01049	0.19363	0.1832	0.17768	0.10657	0.10418	0.22885	0.04264	0.16055
				564	0.00872	0.23886	0.23656	0.2409	0.32987	0.02186	0.24816	5.27066e-06	0.06408
				565	0.07288	0.23142	0.23805	0.25204	0.54171	0.00364	0.2099	0.04093	0.00297
				566	0.15925	0.174	0.18776	0.20861	0.69574	0.06361	0.12733	0.13206	0.02421
				567	0.22313	0.08753	0.10312	0.12461	0.80341	0.15673	0.03854	0.21379	0.1098
				568	0.24154	0.01545	0.02437	0.03724	0.88336	0.22951	4.99011e-05	0.24876	0.19978
				569	0.20975	0.00513	0.00157	0.000107428	0.94525	0.25356	0.04094	0.22585	0.24892
				570	0.13753	0.0636	0.05093	0.03974	0.98698	0.22226	0.12945	0.15288	0.24026
				571	0.05334	0.15011	0.13691	0.12582	1	0.14525	0.21038	0.0605	0.17707
				572	0.00262	0.21816	0.21074	0.20645	0.97869	0.05402	0.24834	0.0029	0.08386
				573	0.01891	0.24228	0.24313	0.2478	0.92602	0.00175	0.23178	0.02233	0.01112
				574	0.09023	0.216	0.22498	0.23797	0.85114	0.02672	0.16605	0.10305	0.01008
				575	0.17273	0.14733	0.16182	0.1801	0.7596	0.1098	0.07595	0.19078	0.0809
				576	0.22872	0.06231	0.07634	0.09366	0.64559	0.1978	0.00907	0.24282	0.17317
				577	0.24037	0.00537	0.01101	0.01925	0.49489	0.25077	0.01094	0.24174	0.23764
				578	0.20509	0.01363	0.00742	0.00303	0.30161	0.25255	0.07959	0.1884	0.25073
				579	0.13317	0.08069	0.06748	0.05569	0.10446	0.20292	0.16847	0.10137	0.20913
				580	0.0518	0.16424	0.15188	0.14116	0.0022	0.11694	0.23244	0.02248	0.12654
				581	0.00282	0.22456	0.21823	0.21401	0.04377	0.03214	0.2492	0.00228	0.03935
				582	0.01692	0.24169	0.24328	0.24728	0.15444	0.000936578	0.2146	0.05514	0
				583	0.08419	0.21157	0.22072	0.23233	0.25068	0.04687	0.13906	0.14338	0.03653
				584	0.16502	0.14282	0.15697	0.17342	0.29873	0.13738	0.05241	0.21768	0.12188
				585	0.22359	0.06049	0.07399	0.0897	0.29172	0.22113	0.00206	0.2491	0.20462
				586	0.2417	0.00558	0.01114	0.01883	0.2329	0.26582	0.02187	0.229	0.2492
				587	0.21529	0.01201	0.00633	0.00246	0.13723	0.25986	0.09733	0.16341	0.24231
				588	0.15142	0.07494	0.0622	0.05088	0.0418	0.20443	0.18222	0.07592	0.18633
				589	0.07129	0.15637	0.14384	0.13266	0.000107643	0.11477	0.23851	0.01026	0.09992
				590	0.01116	0.21881	0.21159	0.2059	0.03768	0.02935	0.24884	0.00845	0.02276
				591	0.0053	0.24208	0.24223	0.24407	0.12366	0.0028	0.21103	0.07122	0.00174
				592	0.05692	0.22072	0.22824	0.23743	0.20776	0.05841	0.13583	0.1577	0.05104
				593	0.13532	0.16044	0.17343	0.18796	0.25773	0.15925	0.05164	0.22491	0.1371
				594	0.20371	0.08053	0.09448	0.11	0.26135	0.25139	0.00239	0.24966	0.21347
				595	0.23916	0.01592	0.02414	0.03415	0.21854	0.30305	0.0196	0.22583	0.25106
				596	0.23314	0.00272	0.000491555	0.000103989	0.14025	0.30269	0.09122	0.16009	0.23979
				597	0.1874	0.04875	0.03786	0.02852	0.05416	0.24827	0.17506	0.075	0.18299
				598	0.11435	0.12609	0.11295	0.10108	0.00301	0.1481	0.2346	0.01099	0.09869
				599	0.04045	0.1972	0.18754	0.17915	0.01762	0.04047	0.25196	0.00685	0.02369
				600	0.00118	0.23721	0.23399	0.23211	0.08672	0.01207	0.2234	0.06483	0.00106
				601	0.01878	0.23618	0.24016	0.24542	0.17	0.12748	0.15624	0.14873	0.04532
				602	0.08238	0.19473	0.20504	0.21649	0.23216	0.32775	0.07253	0.21801	0.12763
				603	0.15867	0.12381	0.13762	0.1525	0.25539	0.51792	0.01062	0.24918	0.20489
				604	0.21726	0.04816	0.06015	0.07345	0.23502	0.66311	0.00682	0.23473	0.24817
				605	0.24156	0.00305	0.0072	0.01302	0.1759	0.76854	0.06324	0.1785	0.24609
				606	0.22653	0.01379	0.00788	0.00369	0.09489	0.84783	0.14604	0.09742	0.19958
				607	0.17573	0.07349	0.06129	0.05052	0.02415	0.91085	0.21672	0.02497	0.12172
				608	0.1027	0.15012	0.13778	0.12666	0.000512211	0.96023	0.25236	0.000502277	0.04194
				609	0.0335	0.21197	0.20403	0.19726	0.03742	0.99201	0.24481	0.03898	0.00080815
				610	0.000383243	0.24082	0.23934	0.23899	0.11225	1	0.19598	0.11633	0.02311
				611	0.02115	0.23048	0.23577	0.24207	0.18818	0.9809	0.11862	0.19313	0.09437
				612	0.08382	0.18349	0.19444	0.2062	0.23831	0.93699	0.04077	0.24108	0.17576
				613	0.15772	0.11199	0.12558	0.13998	0.2503	0.87469	0.000987831	0.24779	0.2342
				614	0.21525	0.04057	0.05167	0.06387	0.22209	0.79926	0.02302	0.21218	0.25308
				615	0.24104	0.00163	0.00483	0.00959	0.16008	0.70955	0.09321	0.14314	0.22851
				616	0.23004	0.01595	0.00968	0.00508	0.08201	0.59744	0.17453	0.06319	0.1665
				617	0.18472	0.07506	0.06302	0.05242	0.01846	0.45303	0.23532	0.00787	0.08561
				618	0.11603	0.14929	0.13715	0.12622	0.00122	0.27737	0.2593	0.00779	0.01893
				619	0.04586	0.20987	0.20181	0.19487	0.03947	0.10482	0.24184	0.06255	0.00148
				620	0.00361	0.23994	0.23795	0.237	0.11162	0.00657	0.18654	0.14153	0.04321
				621	0.01033	0.23342	0.23787	0.24322	0.18471	0.02353	0.10744	0.21019	0.11978
				622	0.06203	0.1919	0.20193	0.21265	0.23431	0.1133	0.03315	0.2472	0.19494
				623	0.13348	0.12511	0.13826	0.15201	0.24877	0.20998	0.000509916	0.24438	0.24279
				624	0.1971	0.05358	0.0654	0.07808	0.22561	0.27719	0.02905	0.20263	0.2517
				625	0.23496	0.0064	0.01169	0.01833	0.16976	0.30319	0.10224	0.13205	0.22019
				626	0.23933	0.00677	0.00294	0.000741837	0.09563	0.28642	0.18398	0.05528	0.15558
				627	0.20972	0.05406	0.04338	0.0342	0.02906	0.23031	0.24493	0.00562	0.07684
				628	0.15225	0.12471	0.11227	0.10109	9.9423e-05	0.14605	0.27032	0.0094	0.0154
				629	0.08176	0.19049	0.18078	0.17219	0.02352	0.05859	0.25565	0.06406	0.00221
				630	0.02246	0.23211	0.22764	0.22421	0.08644	0.00497	0.20331	0.14088	0.0443
				631	3.52495e-06	0.24076	0.24239	0.24493	0.15979	0.01213	0.12456	0.2083	0.11858
				632	0.02513	0.21516	0.22261	0.23074	0.21786	0.07245	0.04495	0.24654	0.19197
				633	0.08517	0.16054	0.1723	0.18456	0.24611	0.15272	0.00237	0.2476	0.24052
				634	0.15446	0.0905	0.1034	0.11686	0.23937	0.22136	0.02366	0.21158	0.25299
				635	0.21021	0.0283	0.03764	0.04794	0.19916	0.2605	0.09841	0.14635	0.22732
				636	0.23909	0.000218914	0.00184	0.00488	0.13409	0.26338	0.18963	0.0705	0.16897
				637	0.236	0.01968	0.01294	0.00779	0.06242	0.23001	0.26432	0.01335	0.09321
				638	0.20174	0.07669	0.06504	0.0548	0.01088	0.16672	0.3051	0.00267	0.02682
				639	0.1431	0.14624	0.13446	0.12389	0.00299	0.08915	0.30538	0.04387	2.34903e-06
				640	0.07483	0.2046	0.19628	0.18907	0.04228	0.02401	0.2638	0.1155	0.02651
				641	0.01957	0.23725	0.23423	0.23222	0.10959	0.000164454	0.18427	0.18722	0.09205
				642	8.19595e-05	0.23822	0.24103	0.24465	0.17807	0.02884	0.08482	0.23677	0.16684
				643	0.02511	0.20765	0.2158	0.22453	0.22736	0.0943	0.0123	0.25326	0.22513
				644	0.08281	0.15145	0.16334	0.17564	0.24691	0.16775	0.03177	0.23403	0.25259
				645	0.14997	0.08327	0.09577	0.10876	0.23362	0.2254	0.15992	0.18279	0.24428
				646	0.20561	0.02499	0.03371	0.04333	0.19001	0.25423	0.33843	0.11125	0.20197
				647	0.23698	8.40719e-05	0.00134	0.00397	0.12515	0.24959	0.50532	0.04162	0.13476
				648	0.23878	0.01976	0.01313	0.00804	0.05674	0.21252	0.63767	0.00247	0.06161
				649	0.21098	0.07453	0.06318	0.05324	0.00928	0.15007	0.7377	0.01288	0.01003
				650	0.15857	0.1418	0.13012	0.11967	0.00326	0.07771	0.81455	0.06723	0.00371
				651	0.09311	0.19977	0.19117	0.18368	0.04113	0.01967	0.87635	0.14035	0.04548
				652	0.03355	0.23464	0.23093	0.22824	0.10558	0.000298159	0.92741	0.20573	0.11513
				653	0.00171	0.2403	0.24209	0.24472	0.17234	0.02822	0.96751	0.24632	0.18515
				654	0.01089	0.21611	0.22312	0.23073	0.22243	0.08969	0.99311	0.25458	0.23501
				655	0.05673	0.16636	0.17736	0.18875	0.24553	0.15968	1	0.22941	0.25424
				656	0.1206	0.10165	0.11412	0.12697	0.23808	0.21664	0.98598	0.17527	0.23984
				657	0.18152	0.04009	0.05021	0.06103	0.20151	0.24798	0.95227	0.10414	0.19447
				658	0.22444	0.00364	0.00758	0.01267	0.14259	0.24867	0.90293	0.0375	0.12752
				659	0.24156	0.00741	0.00357	0.00119	0.07534	0.2189	0.84244	0.00185	0.05726
				660	0.23053	0.0494	0.03962	0.03131	0.02078	0.16383	0.77247	0.01392	0.009
				661	0.19321	0.1122	0.10038	0.08987	1.59476e-06	0.09548	0.69019	0.06767	0.00375
				662	0.13625	0.1745	0.16431	0.1553	0.02177	0.03374	0.58922	0.13958	0.04366
				663	0.07257	0.2203	0.21408	0.20894	0.07626	0.00151	0.46302	0.20495	0.11052
				664	0.02094	0.24097	0.23978	0.23954	0.14244	0.01238	0.31186	0.24766	0.17925
				665	6.46594e-06	0.23357	0.23757	0.2423	0.20022	0.06102	0.15478	0.2602	0.23053
				666	0.01803	0.1994	0.208	0.21708	0.23665	0.12743	0.03626	0.24093	0.25395
				667	0.06736	0.14441	0.15606	0.16803	0.24572	0.18991	0.000620457	0.19283	0.24598
				668	0.12987	0.08064	0.09257	0.1049	0.22635	0.23332	0.04662	0.12503	0.20808
				669	0.18716	0.02629	0.03481	0.04409	0.18167	0.25005	0.13169	0.05528	0.14719
				670	0.22658	0.0005675	0.00252	0.00569	0.1201	0.23789	0.21465	0.00835	0.07766
				671	0.24164	0.01362	0.00833	0.00449	0.05666	0.19883	0.274	0.00496	0.02128
				672	0.23047	0.05977	0.04952	0.04068	0.01137	0.1397	0.30208	0.04692	4.26204e-05
				673	0.19481	0.12168	0.11013	0.09986	0.00127	0.07389	0.29735	0.1158	0.02305
				674	0.14053	0.18052	0.17087	0.1624	0.03024	0.02089	0.26123	0.18679	0.07991
				675	0.07895	0.22275	0.217	0.21234	0.08637	3.84078e-05	0.19855	0.24117	0.14858
				676	0.02664	0.2412	0.24023	0.24022	0.15012	0.01958	0.12052	0.26895	0.20833
				677	0.000882093	0.23345	0.23739	0.24207	0.20416	0.07109	0.04733	0.26637	0.24593
				678	0.01118	0.20079	0.20909	0.21788	0.23758	0.13554	0.00437	0.23374	0.25529
				679	0.05327	0.14846	0.15975	0.17134	0.24537	0.19409	0.00845	0.17557	0.23534
				680	0.11213	0.08699	0.09881	0.11097	0.22669	0.23401	0.05531	0.10308	0.18919
				681	0.1705	0.0324	0.04141	0.05107	0.18437	0.24889	0.12386	0.03668	0.12535
				682	0.21526	0.00232	0.00546	0.00969	0.12573	0.23695	0.191	0.00229	0.0593
				683	0.23889	0.00777	0.00395	0.0015	0.06386	0.19999	0.24091	0.01714	0.01195
				684	0.23836	0.04636	0.03716	0.02938	0.01652	0.14404	0.26555	0.07582	0.00141
				685	0.21394	0.10402	0.09268	0.08266	5.33889e-05	0.08068	0.26217	0.15487	0.03186
				686	0.16914	0.16333	0.15302	0.14392	0.02051	0.02699	0.23148	0.22951	0.09067
				687	0.11162	0.21044	0.20332	0.19734	0.06982	0.000855776	0.17784	0.28364	0.15724
				688	0.05405	0.23713	0.23433	0.23256	0.13115	0.01192	0.11094	0.30953	0.21352
				689	0.01242	0.23988	0.24175	0.24447	0.1877	0.05557	0.04712	0.30419	0.24834
				690	0.000356889	0.21854	0.22484	0.23176	0.22779	0.11612	0.00654	0.26715	0.25661
				691	0.02196	0.17614	0.186	0.19623	0.24524	0.17585	0.00412	0.20094	0.23746
				692	0.06936	0.11972	0.13139	0.14334	0.23797	0.22146	0.03998	0.11556	0.19365
				693	0.12756	0.06126	0.07206	0.08328	0.20711	0.2454	0.09973	0.03642	0.13254
				694	0.1817	0.01656	0.02337	0.03095	0.15719	0.24467	0.16394	0.00602	0.06762
				695	0.22122	1.83388e-06	0.000565853	0.0023	0.09729	0.21957	0.21691	0.05937	0.01761
				696	0.24032	0.01729	0.01151	0.00711	0.04146	0.17363	0.24928	0.18695	0.000161243
				697	0.23683	0.062	0.05201	0.04339	0.00605	0.11466	0.25688	0.34317	0.02196
				698	0.21134	0.11966	0.10854	0.0987	0.003	0.05558	0.23904	0.48899	0.07429
				699	0.16727	0.17507	0.16551	0.15715	0.03313	0.0128	0.19816	0.60904	0.13905
				700	0.11171	0.217	0.21074	0.20563	0.08579	0.000407756	0.14047	0.70345	0.19851
				701	0.05606	0.23906	0.23698	0.23594	0.14513	0.02259	0.07741	0.77783	0.24056
				702	0.01463	0.23866	0.241	0.24419	0.19699	0.0712	0.0253	0.8382	0.25894
				703	0	0.21605	0.22253	0.22961	0.23205	0.13081	0.000700529	0.88893	0.25157
				704	0.01683	0.1742	0.18397	0.19411	0.24554	0.18619	0.01213	0.93191	0.21947
				705	0.0593	0.11964	0.13108	0.14279	0.23605	0.22662	0.05488	0.96645	0.16711
				706	0.11453	0.06319	0.07386	0.0849	0.20487	0.24623	0.11426	0.9901	0.10376
				707	0.16875	0.01898	0.02601	0.03376	0.1563	0.24282	0.17373	1	0.04426
				708	0.21147	0.000160458	0.00141	0.00375	0.0986	0.21697	0.2207	0.9943	0.00644
				709	0.23642	0.01279	0.00794	0.0044	0.04433	0.17209	0.24785	0.97303	0.00367
				710	0.24076	0.0524	0.04314	0.03524	0.00816	0.11532	0.25198	0.93815	0.03686
				711	0.2242	0.10673	0.09582	0.0862	0.00138	0.05823	0.23284	0.89277	0.09402
				712	0.18875	0.1618	0.15184	0.14311	0.02602	0.01547	0.19283	0.83962	0.15772
				713	0.13923	0.20656	0.19937	0.19335	0.07381	2.26106e-05	0.13778	0.77948	0.21288
				714	0.08405	0.23419	0.23076	0.22842	0.13085	0.01682	0.07794	0.71051	0.24991
				715	0.03502	0.24144	0.24216	0.24382	0.18376	0.06001	0.02766	0.62875	0.26407
				716	0.00494	0.22772	0.23251	0.23801	0.22302	0.11642	0.0016	0.52953	0.25395
				717	0.00265	0.19469	0.20299	0.21177	0.24327	0.17194	0.00818	0.41016	0.22075
				718	0.02865	0.14673	0.15741	0.16839	0.24237	0.21582	0.04479	0.2748	0.16867
				719	0.07491	0.09169	0.10287	0.11434	0.22058	0.24165	0.09953	0.14079	0.10625
				720	0.12908	0.04102	0.05021	0.05988	0.18056	0.24653	0.1576	0.03947	0.04717
				721	0.17941	0.00762	0.01236	0.01792	0.12798	0.23011	0.20676	0.000181302	0.00821
				722	0.21746	0.0012	0.000109497	0.000161571	0.07226	0.19436	0.23922	0.02596	0.00261
				723	0.23834	0.02356	0.01709	0.01192	0.026	0.14407	0.2511	0.09225	0.03252
				724	0.23996	0.06768	0.05783	0.0493	0.0017	0.08767	0.24132	0.16871	0.08763
				725	0.22231	0.1215	0.11083	0.10144	0.00662	0.03714	0.21106	0.23484	0.15162
				726	0.18738	0.17295	0.16368	0.15563	0.03897	0.00562	0.16412	0.28076	0.20966
				727	0.13959	0.21309	0.20668	0.20144	0.08904	0.00237	0.10771	0.30285	0.25189
				728	0.08647	0.23656	0.2338	0.23213	0.14405	0.02818	0.05295	0.30039	0.2731
				729	0.03851	0.24094	0.2421	0.2442	0.19277	0.07502	0.01329	0.2742	0.27128
				730	0.0072	0.22595	0.23091	0.2366	0.22755	0.13029	0.000104	0.22679	0.2466
				731	0.00102	0.19326	0.2015	0.21023	0.24422	0.18195	0.0173	0.16371	0.20149
				732	0.02158	0.14692	0.15738	0.16815	0.24122	0.22128	0.05922	0.09518	0.14171
				733	0.06285	0.09399	0.10497	0.11622	0.21899	0.24325	0.11389	0.03632	0.07785
				734	0.11421	0.04459	0.05384	0.06352	0.18005	0.24565	0.16844	0.00339	0.02554
				735	0.16472	0.01028	0.01553	0.02151	0.12953	0.22841	0.21287	0.00613	0.00142
				736	0.20591	0.000241825	6.97203e-05	0.000954715	0.0758	0.19344	0.24102	0.04198	0.015
				737	0.23245	0.0172	0.01175	0.00755	0.02999	0.14511	0.24989	0.09814	0.06242
				738	0.24166	0.0561	0.04699	0.03917	0.00346	0.09089	0.23877	0.159	0.12901
				739	0.23283	0.10671	0.09624	0.08704	0.00352	0.04139	0.20891	0.212	0.19781
				740	0.20692	0.15793	0.14824	0.13979	0.02993	0.00836	0.16379	0.24935	0.25586
				741	0.16672	0.20084	0.19347	0.18732	0.07515	0.000744352	0.10987	0.26711	0.29559
				742	0.11742	0.22969	0.22556	0.22258	0.12797	0.02055	0.05692	0.26395	0.3133
				743	0.06698	0.24147	0.24098	0.24152	0.1777	0.06192	0.01684	0.24034	0.30752
				744	0.02541	0.23522	0.23841	0.24245	0.2165	0.11412	0.000153601	0.19872	0.27804
				745	0.00245	0.21164	0.21821	0.2254	0.23965	0.16592	0.0115	0.14418	0.22619
				746	0.00398	0.17326	0.1825	0.19215	0.24495	0.20856	0.04733	0.08543	0.15675
				747	0.0294	0.12486	0.13556	0.14654	0.23206	0.23648	0.09783	0.03457	0.08135
				748	0.07199	0.074	0.08438	0.09506	0.20231	0.24686	0.15135	0.00442	0.02187
				749	0.12193	0.03051	0.03843	0.04686	0.15901	0.2389	0.19808	0.00341	0.00688
				750	0.16974	0.00436	0.00794	0.01234	0.10799	0.21344	0.23143	0.03126	0.05528
				751	0.20825	0.0022	0.000563522	1.8753e-06	0.05784	0.17321	0.24777	0.07935	0.15948
				752	0.23298	0.02445	0.01811	0.013	0.01894	0.1233	0.24572	0.13526	0.29111
				753	0.24165	0.06512	0.05576	0.04768	0.000647472	0.0716	0.2256	0.18754	0.42228
				754	0.23366	0.11461	0.10435	0.09535	0.00766	0.02825	0.18946	0.2281	0.53773
				755	0.20981	0.16323	0.15394	0.14589	0.0379	0.00333	0.14157	0.25225	0.6334
				756	0.17246	0.20343	0.19643	0.19065	0.08356	0.0032	0.08894	0.25786	0.71111
				757	0.12595	0.23035	0.22643	0.22367	0.13449	0.02772	0.04124	0.24462	0.77463
				758	0.07698	0.24144	0.24095	0.24152	0.18149	0.07032	0.00903	0.21384	0.82776
				759	0.03422	0.23588	0.23885	0.24271	0.2179	0.12109	0.000394943	0.16875	0.87343
				760	0.00664	0.21426	0.22044	0.22728	0.2397	0.17024	0.01749	0.11527	0.91323
				761	0.000691693	0.17868	0.18747	0.1967	0.24501	0.21032	0.05555	0.06228	0.94724
				762	0.0177	0.13317	0.14352	0.15418	0.2335	0.23661	0.1052	0.02078	0.97429
				763	0.05333	0.08406	0.09445	0.10512	0.20629	0.24669	0.15621	0.000875128	0.99249
				764	0.09952	0.03981	0.04833	0.05729	0.16612	0.23982	0.2002	0.00772	1
				765	0.14741	0.00949	0.01433	0.01986	0.11784	0.21671	0.23155	0.03908	0.9957
				766	0.18959	0.00011112	0.00015069	0.00115	0.06868	0.1796	0.24717	0.08656	0.97959
				767	0.22092	0.01386	0.00917	0.00562	0.02768	0.13272	0.24582	0.13941	0.95282
				768	0.2384	0.04718	0.03896	0.03197	0.00367	0.08267	0.22776	0.18804	0.91737
				769	0.24069	0.09237	0.08246	0.07381	0.00234	0.03815	0.19467	0.22564	0.87535
				770	0.22774	0.14052	0.13077	0.12228	0.02384	0.00839	0.15008	0.2482	0.82818
				771	0.20067	0.18392	0.17578	0.16889	0.06282	0.000318102	0.09982	0.25383	0.77595
				772	0.16206	0.21709	0.21151	0.20715	0.11069	0.01578	0.05206	0.24223	0.71728
				773	0.11627	0.23675	0.23425	0.2329	0.15864	0.0508	0.0162	0.21446	0.64963
				774	0.06965	0.24135	0.24211	0.2439	0.19959	0.09734	0.000355973	0.17325	0.57002
				775	0.03008	0.23063	0.2346	0.23941	0.2288	0.14634	0.0083	0.12344	0.47605
				776	0.00538	0.20556	0.21241	0.21989	0.24362	0.19008	0.03785	0.07243	0.36782
				777	0.000910806	0.16847	0.17755	0.18706	0.24296	0.22315	0.08193	0.02957	0.2506
				778	0.01755	0.12341	0.13369	0.14426	0.227	0.24232	0.1314	0.00416	0.13755
				779	0.0514	0.07644	0.08645	0.09674	0.19713	0.24613	0.17789	0.00225	0.04894
				780	0.09534	0.0353	0.04329	0.05172	0.15624	0.2344	0.21514	0.02409	0.00389
				781	0.14152	0.00792	0.01231	0.01737	0.10911	0.20816	0.23928	0.06409	0.00845
				782	0.18317	0.000217222	5.79545e-05	0.000827244	0.06252	0.16983	0.2483	0.1133	0.05183
				783	0.21547	0.01381	0.00921	0.00573	0.0246	0.12364	0.24163	0.16258	0.11478
				784	0.23544	0.04546	0.03751	0.03078	0.00301	0.07585	0.21989	0.20468	0.17992
				785	0.24161	0.08838	0.07874	0.07035	0.00247	0.03436	0.185	0.23478	0.23603
				786	0.23366	0.13468	0.12504	0.11664	0.02295	0.00726	0.14056	0.25019	0.27732
				787	0.21224	0.17737	0.16908	0.16204	0.05973	0.000394499	0.09216	0.24984	0.30129
				788	0.17914	0.21131	0.20529	0.20052	0.10528	0.01521	0.04733	0.23386	0.30721
				789	0.13755	0.23328	0.23007	0.22806	0.15172	0.04817	0.01438	0.20361	0.29523
				790	0.09232	0.2416	0.24144	0.24237	0.19254	0.09226	0.000246977	0.16197	0.26631
				791	0.04989	0.23578	0.23867	0.2425	0.22322	0.13943	0.00804	0.1137	0.22254
				792	0.01742	0.21634	0.22207	0.22853	0.24106	0.18264	0.03579	0.06569	0.16782
				793	0.00113	0.18488	0.19298	0.20161	0.2448	0.21677	0.07733	0.02629	0.10868
				794	0.00432	0.14433	0.15402	0.16407	0.2343	0.23861	0.12462	0.00348	0.05433
				795	0.02617	0.09929	0.10941	0.11981	0.2104	0.24655	0.17008	0.00228	0.01529
				796	0.0621	0.05597	0.06505	0.07446	0.17511	0.24011	0.2079	0.02278	7.34643e-05
				797	0.10543	0.02151	0.02799	0.03497	0.13194	0.21986	0.23424	0.06015	0.01162
				798	0.14932	0.00242	0.00505	0.00841	0.08607	0.18745	0.24701	0.10666	0.046
				799	0.18812	0.00256	0.000832208	6.60497e-05	0.04422	0.14591	0.24538	0.15419	0.0945

## Sheet: SI_Fig 8
Supplementary Figure 8
FDTD				Berreman
Wavelength (nm)	1.0 kHz	60.0 kHz	116.0 kHz	Wavelength (nm)	1.0 kHz	60.0 kHz	116.0 kHz
800	0.0183634	8.19186e-07	0.0432447	400	0.0176085	0.10004	0.206064
798	0.00548499	0.04193	0.124893	401	0.0504337	0.000702751	0.0355067
796.01	0.0729282	0.142581	0.205053	402	0.213314	0.125063	0.0317429
794.03	0.174134	0.237633	0.246695	403	0.268487	0.264216	0.199803
792.06	0.251098	0.283393	0.230398	404	0.158802	0.244272	0.28383
790.099	0.273979	0.268541	0.160921	405	0.0119087	0.0874296	0.193336
788.148	0.237791	0.196529	0.0779237	406	0.0567303	0.00197232	0.0286902
786.207	0.152163	0.0916944	0.0340313	407	0.215942	0.129252	0.0355955
784.275	0.0532531	0.0115216	0.052388	408	0.268961	0.26416	0.200773
782.353	0.000767874	0.0119804	0.114895	409	0.164106	0.246953	0.283884
780.44	0.0322687	0.0924674	0.182614	410	0.016494	0.0959557	0.200161
778.537	0.124952	0.197007	0.216726	411	0.0455742	0.000287125	0.0369478
776.642	0.21909	0.269124	0.20404	412	0.202127	0.111971	0.0247845
774.757	0.269857	0.284161	0.185015	413	0.271843	0.254442	0.182132
772.881	0.262615	0.237692	0.232129	414	0.188307	0.260165	0.28223
771.014	0.198692	0.141679	0.374401	415	0.0351244	0.125556	0.22415
769.157	0.0992515	0.0411237	0.56529	416	0.0220549	0.00273372	0.0637676
767.308	0.0167144	0.000106388	0.741685	417	0.168673	0.0752182	0.00689386
765.468	0.00654163	0.0475967	0.878746	418	0.269253	0.228614	0.141704
763.636	0.0758293	0.149249	0.969224	419	0.225456	0.274895	0.270074
761.814	0.176539	0.242741	1	420	0.0769865	0.174635	0.256922
760	0.252112	0.286304	0.978451	421	0.00158643	0.0259387	0.115063
758.195	0.273854	0.267069	0.927383	422	0.112496	0.0285846	0.00123893
756.398	0.236059	0.189776	0.822196	423	0.247194	0.177066	0.0806946
754.61	0.148767	0.0839923	0.602855	424	0.261532	0.274819	0.233214
752.83	0.0502528	0.00860122	0.29933	425	0.145261	0.232257	0.281622
751.059	0.000421202	0.0153152	0.0733947	426	0.0126609	0.0858896	0.187168
749.296	0.0344037	0.0998763	0.0593427	427	0.0429902	0.000147829	0.0358006
747.541	0.127866	0.205306	0.208893	428	0.190085	0.0974211	0.018378
745.794	0.221532	0.274366	0.359319	429	0.273375	0.238742	0.159238
744.056	0.270837	0.283198	0.407879	430	0.223389	0.273601	0.273456
742.326	0.261113	0.231263	0.354807	431	0.0802395	0.17639	0.256565
740.603	0.195025	0.133791	0.233721	432	0.000452883	0.0325731	0.1228
738.889	0.0955017	0.0359306	0.093071	433	0.0957202	0.017782	0.00464563
737.182	0.0150189	0.000760428	0.0150719	434	0.234141	0.151755	0.0587687
735.484	0.00766585	0.0549278	0.0594509	435	0.274162	0.264883	0.20769
733.793	0.0790941	0.159281	0.188082	436	0.1878	0.257296	0.283483
732.11	0.18007	0.249064	0.302735	437	0.0445348	0.135785	0.228159
730.435	0.253734	0.286483	0.345035	438	0.00956899	0.011388	0.0839509
728.767	0.272712	0.263147	0.314286	439	0.131486	0.0390936	0
727.107	0.23298	0.183439	0.222227	440	0.255632	0.17967	0.0869787
725.455	0.145074	0.0769243	0.0975644	441	0.272035	0.272824	0.228972
723.81	0.0473944	0.00577732	0.0126947	442	0.170662	0.246178	0.28365
722.172	0.000153015	0.0205856	0.033515	443	0.031933	0.119038	0.213778
720.542	0.0372429	0.109593	0.14224	444	0.0172112	0.00655172	0.0707569
718.919	0.131704	0.212735	0.257114	445	0.147971	0.0457193	0.000597127
717.303	0.22367	0.277675	0.318567	446	0.268287	0.18397	0.0927641
715.695	0.270687	0.283253	0.314481	447	0.281003	0.273022	0.230415
714.094	0.259336	0.22657	0.245699	448	0.178399	0.248124	0.28377
712.5	0.191749	0.124767	0.128797	449	0.0357842	0.126293	0.218719
710.913	0.0915683	0.0292262	0.0259663	450	0.0175679	0.0107294	0.0800674
709.333	0.0130144	0.00238523	0.0111843	451	0.15672	0.0345133	1.39983e-06
707.761	0.00920939	0.0631813	0.0936407	452	0.292639	0.166322	0.0757313
706.195	0.0826098	0.168935	0.210179	453	0.321923	0.266107	0.213394
704.636	0.183028	0.25707	0.294055	454	0.225815	0.261487	0.283059
703.084	0.255191	0.29013	0.31706	455	0.0571038	0.156375	0.240495
701.538	0.272323	0.259233	0.272547	456	0.029898	0.0291899	0.112591
700	0.230054	0.173284	0.169026	457	0.274542	0.0125107	0.0064398
698.468	0.140392	0.0674892	0.0541763	458	0.555784	0.125445	0.0410512
696.943	0.0438449	0.00347648	0.0024127	459	0.74581	0.244015	0.173437
695.425	0	0.0269442	0.050146	460	0.868192	0.276045	0.271515
693.913	0.0401033	0.121882	0.160286	461	0.954613	0.204482	0.268869
692.408	0.135661	0.225108	0.2631	462	1	0.0743003	0.16811
690.909	0.226787	0.283618	0.31238	463	0.980984	8.86962e-05	0.0387183
689.417	0.271343	0.280393	0.293582	464	0.900641	0.0646415	0.00628286
687.931	0.25684	0.217798	0.210365	465	0.786082	0.193794	0.1073
686.452	0.187153	0.114721	0.0943885	466	0.639836	0.272975	0.232592
684.979	0.0871938	0.0231	0.011191	467	0.432453	0.254936	0.283992
683.512	0.0111456	0.00575145	0.0181373	468	0.170787	0.150111	0.234245
682.051	0.0109724	0.0764325	0.10985	469	0.00458476	0.0299898	0.111321
680.597	0.0870271	0.183906	0.223503	470	0.0684468	0.00886751	0.00870642
679.149	0.187227	0.26524	0.297137	471	0.220578	0.109222	0.0309871
677.707	0.256668	0.290766	0.305228	472	0.312055	0.228347	0.152261
676.271	0.270779	0.254683	0.247458	473	0.302426	0.278314	0.258295
674.841	0.226474	0.163734	0.14143	474	0.199076	0.234101	0.280287
673.418	0.135838	0.0569339	0.0371902	475	0.0589362	0.119052	0.208527
672	0.0402728	0.00185413	0.00234056	476	0.0011183	0.014285	0.082967
670.588	3.89411e-06	0.0382887	0.0634679	477	0.0821881	0.0199616	0.00176239
669.182	0.0439445	0.138281	0.176364	478	0.209424	0.128946	0.0465749
667.782	0.14035	0.237934	0.270532	479	0.283156	0.239264	0.169311
666.388	0.229499	0.291229	0.30615	480	0.267718	0.278241	0.265014
665	0.271683	0.281161	0.276631	481	0.170928	0.228295	0.278022
663.617	0.255009	0.208149	0.18924	482	0.048132	0.114407	0.203423
662.241	0.183001	0.0992345	0.0766859	483	0.00136126	0.0138146	0.0808612
660.87	0.0823743	0.0151013	0.00508153	484	0.0761885	0.0185142	0.00203102
659.504	0.00908663	0.0130742	0.0267636	485	0.19604	0.122688	0.0425356
658.144	0.0131118	0.0949253	0.125416	486	0.271317	0.232723	0.160682
656.79	0.091309	0.205335	0.233353	487	0.265338	0.278465	0.25887
655.441	0.190974	0.282385	0.295883	488	0.181529	0.240018	0.281534
654.098	0.258548	0.296172	0.295544	489	0.0637318	0.135148	0.219877
652.761	0.269847	0.244717	0.232241	490	0.000328242	0.0273234	0.103537
651.429	0.222235	0.144831	0.123912	491	0.0504407	0.00644666	0.0100157
650.102	0.13001	0.0426285	0.0258893	492	0.164172	0.0918667	0.0219248
648.78	0.03633	0.003942	0.00501024	493	0.253784	0.206313	0.12671
647.465	0.000227103	0.0602865	0.0763271	494	0.272794	0.273227	0.235755
646.154	0.0477937	0.171853	0.187827	495	0.214535	0.262404	0.283698
644.848	0.14536	0.266356	0.274275	496	0.105184	0.178952	0.250944
643.548	0.232835	0.3022	0.302802	497	0.0131655	0.0647865	0.151574
642.254	0.271444	0.274404	0.266287	498	0.0154695	0.000684471	0.0400549
640.964	0.25111	0.189413	0.172604	499	0.10861	0.0432017	0.00140901
639.679	0.177056	0.077772	0.0616239	500	0.214924	0.152742	0.0701469
638.4	0.0769701	0.00926101	0.00167652	501	0.270887	0.247474	0.185039
637.126	0.00705622	0.0396062	0.0355592	502	0.253924	0.278525	0.26755
635.857	0.0158887	0.145567	0.137702	503	0.171082	0.23478	0.279414
634.592	0.0970601	0.252154	0.24169	504	0.0621808	0.134106	0.217064
633.333	0.195696	0.309177	0.297679	505	0.000918386	0.0312298	0.107167
632.079	0.259741	0.30309	0.28899	506	0.0387002	0.00290681	0.0148164
630.83	0.267731	0.228058	0.217296	507	0.14154	0.0731911	0.0126856
629.586	0.217687	0.10779	0.107145	508	0.235166	0.183007	0.101756
628.346	0.124139	0.021867	0.0173766	509	0.272554	0.261938	0.211103
627.112	0.0320748	0.0424184	0.00896815	510	0.240715	0.275566	0.276846
625.882	0.000794667	0.153425	0.088151	511	0.151707	0.219901	0.272928
624.658	0.0526474	0.277694	0.199642	512	0.0484325	0.116965	0.20144
623.437	0.150582	0.354409	0.280066	513	4.60416e-05	0.022572	0.0923993
622.222	0.235611	0.348035	0.299425	514	0.0454329	0.00562105	0.00975375
621.012	0.271387	0.241342	0.254029	515	0.146574	0.0795341	0.0164906
619.806	0.247954	0.0945416	0.156367	516	0.235897	0.186184	0.106122
618.605	0.170924	0.0561167	0.0495855	517	0.271851	0.262112	0.21187
617.408	0.0708065	0.220274	0.000433791	518	0.242781	0.276524	0.276115
616.216	0.00504679	0.504333	0.0451614	519	0.158997	0.225448	0.27501
615.029	0.0190288	0.74583	0.151228	520	0.0576671	0.127554	0.209611
613.846	0.102604	0.882536	0.250523	521	0.00117054	0.0313515	0.10511
612.668	0.200471	0.958278	0.297444	522	0.0321078	0.00158867	0.0172674
611.494	0.261783	1	0.280342	523	0.125332	0.0611104	0.00790237
610.325	0.265761	0.987999	0.203371	524	0.218844	0.164106	0.0836576
609.16	0.211812	0.919581	0.0932504	525	0.268254	0.248668	0.188777
608	0.117051	0.810564	0.0110043	526	0.257354	0.279678	0.264754
606.844	0.0277801	0.651505	0.0145435	527	0.190051	0.24809	0.28261
605.693	0.00169503	0.441348	0.101276	528	0.0917199	0.164256	0.237614
604.545	0.0579427	0.247109	0.210657	529	0.013639	0.0629237	0.144858
603.403	0.156914	0.155658	0.283231	530	0.00859061	0.0024738	0.0455447
602.264	0.239256	0.172338	0.294954	531	0.0795993	0.0260072	1.82567e-05
601.13	0.270542	0.220831	0.243374	532	0.17719	0.115142	0.0410857
600	0.243199	0.231179	0.142056	533	0.249718	0.212129	0.137868
598.874	0.164144	0.187143	0.0387506	534	0.270639	0.271424	0.231253
597.753	0.0648182	0.11104	0.00076678	535	0.234526	0.273918	0.280676
596.636	0.00329995	0.0471824	0.055889	536	0.152667	0.219499	0.271253
595.522	0.0229866	0.0426758	0.163558	537	0.057914	0.125878	0.206196
594.413	0.10938	0.105733	0.257352	538	0.00236102	0.0345953	0.107797
593.309	0.205324	0.191181	0.297354	539	0.0232826	0.000312387	0.0224741
592.208	0.262602	0.244366	0.273231	540	0.105159	0.0467308	0.00314661
591.111	0.263065	0.242281	0.189851	541	0.197469	0.141068	0.0628459
590.018	0.206158	0.187917	0.0793009	542	0.258227	0.229745	0.160906
588.93	0.109879	0.100975	0.00588933	543	0.268256	0.277103	0.244883
587.845	0.0231976	0.027314	0.021324	544	0.225466	0.269906	0.283266
586.765	0.00319143	0.0194836	0.113819	545	0.142603	0.210511	0.265907
585.688	0.0639933	0.0853087	0.221014	546	0.0520272	0.117508	0.197867
584.615	0.162928	0.177528	0.287399	547	0.00166887	0.0309216	0.101597
583.547	0.242488	0.242529	0.291289	548	0.023569	0.000520888	0.0207741
582.482	0.27032	0.255953	0.231658	549	0.102457	0.0462504	0.00307244
581.421	0.238801	0.213497	0.126831	550	0.19238	0.137575	0.059723
580.364	0.156331	0.12661	0.0289956	551	0.254419	0.225296	0.154175
579.31	0.0578448	0.0381855	0.00262095	552	0.269822	0.27574	0.23819
578.261	0.00179783	0.00703073	0.0671337	553	0.235297	0.275457	0.281366
577.215	0.0274133	0.0554546	0.176533	554	0.160243	0.224981	0.272695
576.173	0.116374	0.148064	0.265287	555	0.0705515	0.138391	0.214765
575.135	0.211107	0.229301	0.296929	556	0.00828911	0.0483621	0.124526
574.101	0.264523	0.263773	0.264124	557	0.00971842	0.00111823	0.0377258
573.07	0.259785	0.239228	0.175238	558	0.0733093	0.0257598	1.01488e-05
572.043	0.198597	0.161424	0.0663797	559	0.161822	0.106078	0.0342987
571.02	0.101649	0.0646206	0.00245705	560	0.235037	0.197691	0.11869
570	0.0188194	0.006592	0.0295086	561	0.269363	0.263205	0.20854
568.984	0.00523476	0.0270887	0.127779	562	0.256856	0.284139	0.268903
567.972	0.0711208	0.111476	0.231969	563	0.20081	0.256239	0.283359
566.963	0.170529	0.205635	0.290187	564	0.116949	0.186174	0.24915
565.957	0.246073	0.261201	0.28547	565	0.0368676	0.0948358	0.174793
564.956	0.268494	0.257895	0.219229	566	0.000186563	0.020123	0.0835917
563.958	0.232729	0.19718	0.112451	567	0.0278289	0.00240168	0.014446
562.963	0.148111	0.101608	0.0205731	568	0.102994	0.0522613	0.00450276
561.972	0.0509718	0.0206963	0.00616542	569	0.187401	0.140329	0.0591327
560.984	0.000693785	0.00779211	0.0800497	570	0.248801	0.224952	0.147191
560	0.0331991	0.0732618	0.189587	571	0.270584	0.277597	0.228628
559.019	0.124602	0.172256	0.271453	572	0.248452	0.285953	0.276756
558.042	0.216309	0.246935	0.294954	573	0.187583	0.248691	0.280401
557.068	0.265034	0.267241	0.254899	574	0.104693	0.174052	0.239263
556.098	0.256156	0.229122	0.160983	575	0.0303738	0.0838571	0.163091
555.13	0.191108	0.143767	0.0539244	576	6.30751e-06	0.0151394	0.0751821
554.167	0.09273	0.0484036	0.000448469	577	0.0298961	0.00446005	0.0117798
553.206	0.0141556	0.00200518	0.0393775	578	0.103096	0.0582856	0.00527712
552.249	0.00826521	0.0386682	0.141747	579	0.18481	0.146898	0.0587958
551.295	0.078889	0.131833	0.241576	580	0.24574	0.231249	0.143717
550.345	0.177642	0.221774	0.29239	581	0.270302	0.285095	0.223657
549.398	0.249708	0.266699	0.279933	582	0.253884	0.296933	0.273719
548.454	0.267517	0.253798	0.206458	583	0.200105	0.264832	0.28281
547.513	0.226247	0.18538	0.0976057	584	0.122157	0.194736	0.249605
546.575	0.138135	0.0861343	0.0131679	585	0.0454042	0.104226	0.181253
545.641	0.0433339	0.0115379	0.0113709	586	0.00243424	0.0266428	0.0960934
544.71	0.000202482	0.0129611	0.0932205	587	0.0146224	0.00148348	0.0248737
543.782	0.0393476	0.0887014	0.201885	588	0.075073	0.0451863	0.000233557
542.857	0.133024	0.187094	0.277406	589	0.154926	0.134802	0.0346042
541.935	0.222369	0.255195	0.292665	590	0.22426	0.230069	0.109845
541.017	0.265533	0.267901	0.244029	591	0.264202	0.300704	0.19276
540.102	0.250157	0.220871	0.145134	592	0.266854	0.332022	0.255762
539.189	0.180793	0.128589	0.0419285	593	0.232106	0.319075	0.283879
538.28	0.0829174	0.0358226	0.000174776	594	0.167122	0.26241	0.272208
537.374	0.0100354	0.00143008	0.050323	595	0.0886896	0.170134	0.223182
536.471	0.0122357	0.0497085	0.156073	596	0.0237032	0.0675044	0.147385
535.57	0.0882311	0.146743	0.251348	597	8.3989e-05	0.00596654	0.0662791
534.673	0.185973	0.233553	0.293667	598	0.0289562	0.0408344	0.0102112
533.779	0.252073	0.271018	0.271961	599	0.09595	0.17378	0.0046177
532.888	0.263381	0.248083	0.191563	600	0.172864	0.348431	0.0518099
532	0.217473	0.171491	0.0826781	601	0.234797	0.511521	0.129369
531.115	0.127367	0.0719392	0.00721566	602	0.267189	0.642523	0.207215
530.233	0.0354509	0.00604559	0.0183297	603	0.264419	0.74254	0.262865
529.353	0.000627541	0.0196327	0.107986	604	0.227279	0.819866	0.284762
528.477	0.0478674	0.103454	0.215012	605	0.162983	0.882526	0.269539
527.603	0.142878	0.201595	0.282583	606	0.0872707	0.934679	0.220037
526.733	0.22755	0.262284	0.288556	607	0.0245566	0.975142	0.14631
525.865	0.265068	0.265165	0.232015	608	2.83725e-06	0.998708	0.0679385
525	0.244492	0.210299	0.129568	609	0.0244302	1	0.0122431
524.138	0.170281	0.115013	0.0311887	610	0.0863426	0.977412	0.00272994
523.279	0.0719178	0.0264718	0.00175469	611	0.160846	0.934514	0.0433914
522.422	0.00604278	0.00300316	0.0631494	612	0.22451	0.877897	0.115846
521.569	0.0177692	0.0620367	0.170993	613	0.262614	0.812643	0.192896
520.718	0.0981226	0.161563	0.259948	614	0.268661	0.738782	0.2526
519.87	0.193973	0.242393	0.293395	615	0.242029	0.651263	0.282634
519.024	0.255262	0.271561	0.263359	616	0.187349	0.542904	0.278397
518.182	0.26001	0.241463	0.176728	617	0.115993	0.409325	0.240839
517.342	0.206928	0.15935	0.0683027	618	0.0473561	0.256741	0.176572
516.505	0.113955	0.0596414	0.00286039	619	0.00521293	0.111353	0.0998448
515.67	0.0272105	0.00237939	0.0273086	620	0.0065593	0.0171238	0.033089
514.839	0.00229972	0.0279758	0.123301	621	0.050424	0.0056245	0.000807917
514.01	0.0573143	0.11741	0.226928	622	0.118807	0.0652597	0.0163412
513.183	0.154013	0.212645	0.286523	623	0.188567	0.155389	0.0725984
512.36	0.234297	0.266927	0.283882	624	0.241723	0.23993	0.147484
511.538	0.26356	0.26253	0.219196	625	0.268197	0.299305	0.217464
510.72	0.23466	0.199899	0.113241	626	0.264205	0.325784	0.266162
509.904	0.156229	0.100966	0.0212691	627	0.230591	0.317552	0.285248
509.091	0.0603011	0.0180838	0.00538373	628	0.172921	0.276204	0.272272
508.28	0.00314263	0.00637888	0.0770988	629	0.102983	0.207478	0.229324
507.472	0.0255089	0.0742051	0.185616	630	0.0393598	0.124069	0.163686
506.667	0.11127	0.174892	0.26819	631	0.00320569	0.0475964	0.0895737
505.864	0.203468	0.251005	0.292801	632	0.00823329	0.00395967	0.0279509
505.063	0.255808	0.272199	0.253398	633	0.052061	0.00966558	0.000340876
504.265	0.25239	0.233072	0.160257	634	0.118046	0.0601728	0.0174139
503.47	0.193966	0.145292	0.0540813	635	0.185475	0.13407	0.0719543
502.677	0.0995994	0.047943	0.000427933	636	0.238104	0.207381	0.144022
501.887	0.0189231	0.00060012	0.03801	637	0.266524	0.263036	0.212409
501.099	0.0064128	0.0372999	0.139333	638	0.26689	0.291991	0.261991
500.313	0.0704644	0.131956	0.239083	639	0.239411	0.290881	0.2847
499.531	0.165721	0.224196	0.289908	640	0.1882	0.260176	0.277737
498.75	0.238218	0.270218	0.277247	641	0.122423	0.204151	0.242246
497.972	0.259741	0.256789	0.204209	642	0.0572301	0.132432	0.18356
497.196	0.223318	0.187606	0.0965467	643	0.0116005	0.0614037	0.112639
496.423	0.138971	0.0875485	0.0129593	644	0.00114614	0.0120398	0.0467261
495.652	0.0459414	0.0113637	0.0111576	645	0.0294597	0.00154489	0.00597111
494.884	0.00186064	0.0115881	0.0926515	646	0.0859625	0.033218	0.0047608
494.118	0.0368798	0.0881938	0.200801	647	0.15253	0.0944983	0.0432255
493.354	0.125564	0.188451	0.275431	648	0.212148	0.165284	0.107327
492.593	0.212725	0.257435	0.289866	649	0.2533	0.227623	0.177395
491.834	0.256536	0.270495	0.241224	650	0.270019	0.2699	0.236678
491.077	0.241854	0.224265	0.143088	651	0.260451	0.286346	0.274627
490.323	0.173461	0.131919	0.0408856	652	0.225984	0.275295	0.286191
489.571	0.0792745	0.0371278	0.000146674	653	0.171577	0.238265	0.270239
488.821	0.0112302	0.000489352	0.0509206	654	0.106869	0.180408	0.228898
488.073	0.0148683	0.0482018	0.15619	655	0.0465317	0.111831	0.168181
487.328	0.0881468	0.145819	0.250013	656	0.00752993	0.0481181	0.0992566
486.585	0.181767	0.233469	0.291045	657	0.00246138	0.00740881	0.0384872
485.845	0.243154	0.272375	0.268803	658	0.0327947	0.00301753	0.00369369
485.106	0.248961	0.251099	0.188325	659	0.0881205	0.0360225	0.00642994
484.37	0.199942	0.174782	0.0800267	660	0.15215	0.0947932	0.0454362
483.636	0.113242	0.0737554	0.00632687	661	0.209799	0.161883	0.107567
482.905	0.0307762	0.00597408	0.0194033	662	0.250719	0.22162	0.1752
482.175	0.00627386	0.0182405	0.109374	663	0.269354	0.263533	0.233303
481.448	0.0585016	0.101597	0.214959	664	0.263749	0.282144	0.272185
480.723	0.149245	0.200571	0.28088	665	0.234732	0.275596	0.286972
480	0.221871	0.263118	0.285614	666	0.186055	0.244809	0.276256
479.279	0.245931	0.267375	0.227874	667	0.12526	0.193667	0.241394
478.561	0.216266	0.212561	0.125071	668	0.0642906	0.13	0.18686
477.844	0.140814	0.116622	0.0285587	669	0.0181025	0.0663062	0.121298
477.13	0.0533546	0.0270992	0.00230251	670	2.38636e-05	0.0183162	0.0580696
476.418	0.0102784	0.00219546	0.0654627	671	0.0155799	1.21338e-05	0.0133209
475.708	0.0425326	0.0602754	0.172642	672	0.0595364	0.0169877	0.000419543
475	0.123242	0.160469	0.259787	673	0.11892	0.0634044	0.023338
474.294	0.199289	0.242728	0.291171	674	0.179162	0.12544	0.0744766
473.591	0.235422	0.272483	0.258783	675	0.228674	0.187893	0.13904
472.889	0.218086	0.242358	0.17065	676	0.260202	0.238886	0.20181
472.189	0.151089	0.1605	0.0635172	677	0.27019	0.2711	0.251401
471.492	0.0698171	0.060666	0.00189249	678	0.257801	0.281005	0.281057
470.796	0.0302903	0.00225558	0.0298124	679	0.224501	0.267809	0.287683
470.103	0.0591563	0.0269057	0.126673	680	0.174394	0.233034	0.270825
469.412	0.129749	0.116612	0.228737	681	0.115002	0.180895	0.232346
468.722	0.193317	0.212364	0.285454	682	0.0575559	0.119155	0.176945
468.035	0.213877	0.266612	0.279432	683	0.0154318	0.0594746	0.113078
467.35	0.183316	0.262459	0.212182	684	0	0.0158032	0.0532097
466.667	0.140601	0.200615	0.106419	685	0.0156034	0	0.0118258
465.985	0.165797	0.101835	0.0180194	686	0.057394	0.0165127	0.000529185
465.306	0.307057	0.0181839	0.00701339	687	0.113933	0.0601369	0.0225602
464.629	0.518435	0.005924	0.0816627	688	0.172251	0.118854	0.0711287
463.953	0.711593	0.0737139	0.189517	689	0.221742	0.179192	0.133097
463.28	0.850693	0.174189	0.268701	690	0.255479	0.230245	0.19469
462.609	0.948242	0.250125	0.289121	691	0.269812	0.264958	0.245273
461.939	1	0.271836	0.246305	692	0.263534	0.279645	0.278241
461.272	0.99183	0.2333	0.151964	693	0.237402	0.2731	0.290301
460.606	0.940934	0.145327	0.0481702	694	0.19426	0.246096	0.280535
459.942	0.854876	0.0475638	0	695	0.139623	0.201525	0.249963
459.281	0.684195	0.000309342	0.0427054	696	0.0821858	0.145019	0.201789
458.621	0.408206	0.0370807	0.145072	697	0.0332812	0.0855171	0.142146
457.963	0.140942	0.131431	0.241608	698	0.00437707	0.0347411	0.0807139
457.307	0.0449113	0.22366	0.287738	699	0.00296853	0.00462221	0.0300599
456.652	0.141018	0.27003	0.270978	700	0.0292188	0.00299593	0.00262636
456	0.292081	0.256386	0.195259	701	0.075964	0.030057	0.00589668
455.35	0.36783	0.186475	0.0880569	702	0.132062	0.078358	0.0387879
454.701	0.341795	0.0863276	0.00948183	703	0.186473	0.136332	0.0922948
454.054	0.242263	0.0108164	0.014606	704	0.230742	0.19256	0.1538
453.409	0.111655	0.0115308	0.0995718	705	0.259543	0.238333	0.211601
452.766	0.0224384	0.0882455	0.205691	706	0.270161	0.268189	0.257226
452.125	0.0409947	0.188573	0.275555	707	0.261831	0.279349	0.285607
451.485	0.14988	0.257156	0.285246	708	0.235419	0.27102	0.29431
450.847	0.261529	0.268995	0.232491	709	0.193583	0.244061	0.282777
450.212	0.312203	0.221695	0.132565	710	0.141264	0.201142	0.252045
449.577	0.294418	0.129461	0.0338577	711	0.0860919	0.147268	0.205016
448.945	0.21724	0.0357125	0.000937548	712	0.0379749	0.0902241	0.147125
448.315	0.103542	0.000400958	0.0579008	713	0.00716055	0.0402022	0.0869281
447.686	0.0174337	0.049357	0.163414	714	0.000949766	0.00783975	0.0357088
447.059	0.024599	0.147369	0.253048	715	0.0207209	0.000813993	0.00511748
446.434	0.117474	0.233896	0.288715	716	0.0613727	0.0206982	0.00305125
445.81	0.224528	0.270946	0.261053	717	0.113615	0.0623164	0.030062
445.188	0.287808	0.248469	0.176648	718	0.167375	0.116095	0.0791316
444.568	0.291158	0.17186	0.0696065	719	0.214308	0.171618	0.139012
443.95	0.232433	0.0712465	0.00337079	720	0.248702	0.220244	0.198437
443.333	0.125977	0.00501089	0.0249969	721	0.267277	0.256061	0.248711
442.718	0.0285147	0.0195385	0.118362	722	0.268621	0.275671	0.28427
442.105	0.0086975	0.103891	0.22123	723	0.25277	0.277594	0.302117
441.494	0.0787009	0.201676	0.281364	724	0.221142	0.261827	0.301056
440.884	0.185133	0.262332	0.279538	725	0.176809	0.229765	0.281225
440.276	0.26653	0.265248	0.216135	726	0.12493	0.184471	0.244093
439.669	0.291985	0.209256	0.112059	727	0.072927	0.131141	0.192904
439.065	0.252517	0.112644	0.0213412	728	0.0298229	0.0773203	0.13341
438.462	0.157723	0.0245391	0.00496486	729	0.00431678	0.0322757	0.0743849
437.86	0.0523122	0.00277953	0.0750362	730	0.00201783	0.00506495	0.0270317
437.26	0.00278831	0.0629504	0.182023	731	0.0232802	0.00167352	0.00239927
436.662	0.0432896	0.162781	0.263539	732	0.0631125	0.0227001	0.00723923
436.066	0.143614	0.243451	0.287449	733	0.113219	0.0631655	0.0407921
435.471	0.240176	0.271303	0.248125	734	0.164763	0.114575	0.0951559
434.877	0.286709	0.238767	0.156296	735	0.210367	0.167793	0.158945
434.286	0.268585	0.155099	0.0522054	736	0.244864	0.215149	0.221344
433.696	0.191878	0.0562002	0.000270249	737	0.265169	0.251257	0.274308
433.107	0.0865274	0.00135058	0.0382505	738	0.269825	0.272883	0.312817
432.52	0.0107245	0.0294634	0.138402	739	0.258628	0.278479	0.334159
431.935	0.0168913	0.12039	0.235996	740	0.232509	0.267782	0.337093
431.351	0.101481	0.215024	0.28475	741	0.193699	0.241678	0.321309
430.769	0.206103	0.26651	0.270888	742	0.146063	0.202358	0.28732
430.189	0.272383	0.258853	0.197874	743	0.095366	0.153671	0.236856
429.61	0.277939	0.194407	0.0918004	744	0.0490622	0.101416	0.173832
429.032	0.224142	0.0957151	0.0112681	745	0.0151867	0.0531777	0.105786
428.456	0.126945	0.0152321	0.0123706	746	0.000344341	0.0172558	0.0450681
427.882	0.0322782	0.0075731	0.0943682	747	0.00753449	0.000626454	0.00794789
427.309	0.00295575	0.0785371	0.200282	748	0.0350528	0.00666114	0.00960635
426.738	0.0617561	0.178685	0.271805	749	0.0771982	0.0338867	0.0563214
426.168	0.165137	0.251269	0.283788	750	0.126299	0.0766106	0.1412
425.6	0.249007	0.268894	0.233585	751	0.17484	0.126976	0.24818
425.033	0.279693	0.227292	0.135537	752	0.216795	0.17719	0.360445
424.468	0.250945	0.138124	0.0363536	753	0.248016	0.220951	0.466178
423.904	0.168249	0.0422045	0.000471936	754	0.266039	0.253895	0.559554
423.342	0.0645396	0	0.0542012	755	0.269714	0.273409	0.639157
422.781	0.00332176	0.0418823	0.158342	756	0.258917	0.278241	0.706046
422.222	0.0288526	0.137339	0.248577	757	0.234468	0.2682	0.762365
421.664	0.120754	0.226517	0.285917	758	0.198263	0.244048	0.8105
421.108	0.217812	0.268754	0.260459	759	0.153542	0.207627	0.852558
420.553	0.27309	0.25153	0.17813	760	0.105121	0.162128	0.890012
420	0.269375	0.178761	0.0717491	761	0.0592966	0.112356	0.923456
419.448	0.205616	0.0784959	0.00404585	762	0.0231061	0.0646738	0.952522
418.898	0.103477	0.00761633	0.0230767	763	0.00284709	0.0263126	0.976031
418.349	0.018304	0.0149794	0.114518	764	0.00227375	0.00389683	0.99237
417.801	0.00744411	0.0949723	0.217056	765	0.0213494	0.0015773	1
417.255	0.0778144	0.193706	0.278189	766	0.0562999	0.0196545	0.99794
416.71	0.180437	0.258431	0.278025	767	0.100928	0.0545125	0.986085
416.167	0.257218	0.265846	0.216332	768	0.148409	0.099899	0.96527
415.625	0.277613	0.213978	0.113294	769	0.19271	0.148777	0.937076
415.085	0.235933	0.119617	0.0222939	770	0.229273	0.194842	0.903377
414.545	0.145018	0.0292659	0.00436806	771	0.255085	0.233288	0.865796
414.008	0.0463697	0.00130928	0.0726116	772	0.268422	0.260904	0.825229
413.472	0.000773683	0.056089	0.178679	773	0.268564	0.275831	0.781607
412.937	0.0411092	0.154953	0.260534	774	0.255603	0.277253	0.733945
412.403	0.138841	0.238159	0.285475	775	0.230424	0.265192	0.680603
411.871	0.231529	0.269768	0.247234	776	0.194832	0.240466	0.619661
411.34	0.275049	0.241418	0.156303	777	0.151783	0.204815	0.549378
410.811	0.257727	0.16108	0.0526697	778	0.105545	0.161129	0.468781
410.283	0.185254	0.0619175	0.000332723	779	0.0616136	0.113643	0.378468
409.756	0.0839282	0.00251049	0.037161	780	0.0261122	0.0678848	0.281638
409.231	0.00961746	0.0250902	0.136294	781	0.00463383	0.0301321	0.185033
408.707	0.0147203	0.113336	0.23368	782	0.000799649	0.00627172	0.0989485
408.184	0.0960825	0.208882	0.282768	783	0.0151661	0.000314728	0.0352297
407.663	0.196979	0.263485	0.26927	784	0.0450746	0.0131946	0.00314001
407.143	0.262276	0.259854	0.196694	785	0.085527	0.0424932	0.00523539
406.624	0.27059	0.198951	0.0912845	786	0.130593	0.0832511	0.0363483
406.107	0.220632	0.101252	0.0112382	787	0.174682	0.129397	0.0863732
405.591	0.125988	0.0180978	0.0121939	788	0.213296	0.175104	0.144388
405.076	0.03227	0.0056335	0.0936222	789	0.243243	0.215617	0.201459
404.563	0.00160323	0.0728715	0.199029	790	0.262516	0.247526	0.251472
404.051	0.0564178	0.172537	0.270161	791	0.270054	0.268658	0.290758
403.54	0.15618	0.247543	0.28173	792	0.265539	0.277837	0.31735
403.03	0.240324	0.268686	0.231314	793	0.249301	0.27466	0.330352
402.522	0.27413	0.230147	0.13364	794	0.222345	0.259385	0.32953
402.015	0.248118	0.14256	0.0354021	795	0.18649	0.232946	0.315134
401.509	0.167417	0.0457393	0.000567948	796	0.144546	0.197087	0.287921
401.005	0.0654097	7.23635e-05	0.0548882	797	0.100422	0.154543	0.249335
400.502	0.00339599	0.0380471	0.158829	798	0.0589995	0.109179	0.20181
400	0.0247531	0.132024	0.248168	799	0.0255967	0.0658957	0.149087
				800	0.0050236	0.0301498	0.0963553

## Sheet: SI_Fig 9
Supplementary Figure 9
a				b
	K33 (pN)				K33 (pN)
Frequency （kHz）	E7	CB7CB		Frequency （kHz）	CB7CB
5	15	0.45		5	0.45
30	15.7	0.48		30	0.48
60	16.3	0.53		60	0.53
90	16.8	0.63		90	0.63
120	18.3	0.95		120	0.95

## Sheet: SI_Fig 10
Supplementary Figure 10
	K33 (pN)
Frequency （kHz）	T TB+1.6 (K)	T TB+5.0 (K)
5	0.45	0.58
30	0.48	0.6
60	0.53	0.67
90	0.63	0.78
120	0.95	0.97

## Sheet: SI_Fig 12
Supplementary Figure 12
a							b				c				d
Frequency （kHz）	0.47 V μm-1	Frequency （kHz）	0.52 V μm-1	Frequency （kHz）	0.55 V μm-1		Frequency （kHz）	θ (degree)	Ea (V μm-1)		Frequency （kHz）	θ (degree)	Ea (V μm-1)		Frequency （kHz）	θ (degree)	Ea (V μm-1)
1	0.12077	1	0.1135	1	0.10496		1	19.68	0.19176		1	18.9065	0.19922		1	18.124	0.19496
18	0.13083	11.5	0.11826	16	0.1118		18	20.4209	0.20734		11.5	19.2834	0.20737		16	18.6744	0.20735
37	0.14304	19.5	0.12505	35	0.12424		37	21.3256	0.22614		19.5	19.8055	0.21895		35	19.6293	0.22973
52.5	0.15419	32	0.13142	60.5	0.13713		52.5	22.1159	0.24316		32	20.2832	0.22981		60.5	20.5589	0.25269
70	0.16446	44	0.13944	81.8	0.15357		70	22.8156	0.25871		44	20.859	0.24332		81.8	21.6739	0.28172
89	0.17959	60	0.15137	110	0.1695		89	23.8069	0.2814		60	21.6529	0.26345		110	22.6829	0.30927
104.5	0.18652	73.5	0.15769	130	0.18396		104.5	24.243	0.29106		73.5	22.1033	0.27368		130	23.5502	0.33386
		99	0.17184								99	23.0176	0.29696
		116	0.18692								116	23.96	0.32145
